# Supplementary material for: Light-Triggered Catalytic Asymmetric Allylic Benzylation with Photogenerated C-Nucleophiles
Source: J Org Chem. 2020 Feb 21;85(6):4463–74. doi: 10.1021/acs.joc.0c00175 (PMC7997570; doi:10.1021/acs.joc.0c00175)
Supplement: Supplementary file 2 — jo0c00175_si_002.cif [file jo0c00175_si_002.cif]

data_6a
_audit_creation_date               2020-01-28
_audit_creation_method
;
Olex2 1.2
(compiled 2018.05.29 svn.r3508 for OlexSys, GUI svn.r5506)
;
_shelx_SHELXL_version_number       '2018/3'
_audit_contact_author_address      'via Marzolo, 1, Padova, 35131, ITALY'
_audit_contact_author_email        'marzio.rancan@unipd.it'	
_audit_contact_author_name         'Marzio Rancan'
_audit_contact_author_phone        ?
_publ_contact_author_id_orcid      ?
_publ_section_references
;
Dolomanov, O.V., Bourhis, L.J., Gildea, R.J, Howard, J.A.K. & Puschmann, H.
 (2009), J. Appl. Cryst. 42, 339-341.

Sheldrick, G.M. (2015). Acta Cryst. A71, 3-8.

Sheldrick, G.M. (2015). Acta Cryst. C71, 3-8.
;
_chemical_name_common              ?
_chemical_name_systematic          ?
_chemical_formula_moiety           'C H2 Cl2, C27 H23 N O4'
_chemical_formula_sum              'C28 H25 Cl2 N O4'
_chemical_formula_weight           510.39
_chemical_melting_point            ?
_chemical_oxdiff_formula           'C20 O4 H20 N1'
_chemical_oxdiff_usercomment       'XC da DCM/C6'
loop_
  _atom_type_symbol
  _atom_type_description
  _atom_type_scat_dispersion_real
  _atom_type_scat_dispersion_imag
  _atom_type_scat_source
 'C' 'C' 0.0033 0.0016 'International Tables Vol C Tables 4.2.6.8 and 6.1.1.4'
 'H' 'H' 0.0000 0.0000 'International Tables Vol C Tables 4.2.6.8 and 6.1.1.4'
 'Cl' 'Cl' 0.1484 0.1585 'International Tables Vol C Tables 4.2.6.8 and 6.1.1.4'
 'N' 'N' 0.0061 0.0033 'International Tables Vol C Tables 4.2.6.8 and 6.1.1.4'
 'O' 'O' 0.0106 0.0060 'International Tables Vol C Tables 4.2.6.8 and 6.1.1.4'

_shelx_space_group_comment
;
The symmetry employed for this shelxl refinement is uniquely defined
by the following loop, which should always be used as a source of
symmetry information in preference to the above space-group names.
They are only intended as comments.
;
_space_group_crystal_system        'triclinic'
_space_group_IT_number             2
_space_group_name_H-M_alt          'P -1'
_space_group_name_Hall             '-P 1'
loop_
  _space_group_symop_operation_xyz
 'x, y, z'
 '-x, -y, -z'

_cell_length_a                     8.7462(3)
_cell_length_b                     11.3434(5)
_cell_length_c                     14.7196(5)
_cell_angle_alpha                  74.989(3)
_cell_angle_beta                   74.857(3)
_cell_angle_gamma                  69.550(4)
_cell_volume                       1297.89(9)
_cell_formula_units_Z              2
_cell_measurement_reflns_used      11468
_cell_measurement_temperature      296.4(6)
_cell_measurement_theta_max        26.0760
_cell_measurement_theta_min        2.6250
_shelx_estimated_absorpt_T_max     0.945
_shelx_estimated_absorpt_T_min     0.883
_exptl_absorpt_coefficient_mu      0.284
_exptl_absorpt_correction_T_max    1.00000
_exptl_absorpt_correction_T_min    0.84425
_exptl_absorpt_correction_type     multi-scan
_exptl_absorpt_process_details
;
CrysAlisPro 1.171.38.46 (Rigaku Oxford Diffraction, 2015)
Empirical absorption correction using spherical harmonics,
 implemented in SCALE3 ABSPACK scaling algorithm.
;
_exptl_absorpt_special_details     ?
_exptl_crystal_colour              'light yellow'
_exptl_crystal_colour_modifier     light
_exptl_crystal_colour_primary      yellow
_exptl_crystal_density_diffrn      1.306
_exptl_crystal_density_meas        ?
_exptl_crystal_density_method      ?
_exptl_crystal_description         block
_exptl_crystal_F_000               532
_exptl_crystal_size_max            0.45
_exptl_crystal_size_mid            0.25
_exptl_crystal_size_min            0.2
_exptl_transmission_factor_max     ?
_exptl_transmission_factor_min     ?
_diffrn_reflns_av_R_equivalents    0.0560
_diffrn_reflns_av_unetI/netI       0.0403
_diffrn_reflns_Laue_measured_fraction_full  0.995
_diffrn_reflns_Laue_measured_fraction_max  0.898
_diffrn_reflns_limit_h_max         11
_diffrn_reflns_limit_h_min         -11
_diffrn_reflns_limit_k_max         15
_diffrn_reflns_limit_k_min         -15
_diffrn_reflns_limit_l_max         20
_diffrn_reflns_limit_l_min         -19
_diffrn_reflns_number              40698
_diffrn_reflns_point_group_measured_fraction_full  0.995
_diffrn_reflns_point_group_measured_fraction_max  0.898
_diffrn_reflns_theta_full          25.242
_diffrn_reflns_theta_max           29.268
_diffrn_reflns_theta_min           2.531
_diffrn_ambient_environment        air
_diffrn_ambient_temperature        296.4(6)
_diffrn_detector                   'CCD plate'
_diffrn_detector_area_resol_mean   16.1274
_diffrn_detector_type              Eos
_diffrn_measured_fraction_theta_full  0.995
_diffrn_measured_fraction_theta_max  0.898
_diffrn_measurement_details
;
List of Runs (angles in degrees, time in seconds):

  # Type    Start    End  Width  t~exp~   \w     \q     \k     \f   Frames
--------------------------------------------------------------------------
  1  \w    -90.00 -33.00   1.00   10.00    --  -18.52 148.00 107.41   57
  2  \w    -12.00  89.00   1.00   10.00    --   18.52  77.00  30.00  101
  3  \w    -50.00  40.00   1.00   10.00    --   18.52 -57.00-120.00   90
  4  \w     34.00  95.00   1.00   10.00    --   18.52 179.00-180.00   61
  5  \w     -3.00  87.00   1.00   10.00    --   18.52  57.00-120.00   90
  6  \w    -54.00  44.00   1.00   10.00    --   18.52 -38.00 120.00   98
  7  \w     -3.00  87.00   1.00   10.00    --   18.52  57.00 150.00   90
  8  \w     -3.00  87.00   1.00   10.00    --   18.52  57.00 -60.00   90
  9  \w    -25.00  60.00   1.00   10.00    --   18.52 -99.00   0.00   85
 10  \w    -80.00 -22.00   1.00   10.00    --  -18.52 131.00 -16.65   58
 11  \w    -25.00  23.00   1.00   10.00    --  -18.52 -99.00 -30.00   48
 12  \w    -54.00  91.00   1.00   10.00    --   18.52   0.00-180.00  145
 13  \w     -1.00  78.00   1.00   10.00    --   18.52-128.00 -57.13   79
 14  \w     34.00  95.00   1.00   10.00    --   18.52 179.00 150.00   61
 15  \w    -54.00  91.00   1.00   10.00    --   18.52   0.00-150.00  145
 16  \w    -25.00  60.00   1.00   10.00    --   18.52 -99.00  90.00   85
 17  \w    -54.00  91.00   1.00   10.00    --   18.52   0.00 -90.00  145
 18  \w    -54.00  91.00   1.00   10.00    --   18.52   0.00 -60.00  145
 19  \w    -54.00  91.00   1.00   10.00    --   18.52   0.00 -30.00  145
 20  \w    -54.00  83.00   1.00   10.00    --   18.52   0.00   0.00  137
 21  \w    -54.00  91.00   1.00   10.00    --   18.52   0.00-120.00  145
;
_diffrn_measurement_device         'four-circle diffractometer'
_diffrn_measurement_device_type    'Xcalibur, Eos, Gemini'
_diffrn_measurement_method         '\w scans'
_diffrn_orient_matrix_type        
 'CrysAlisPro convention (1999,Acta A55,543-557)'
_diffrn_orient_matrix_UB_11        -0.0741997000
_diffrn_orient_matrix_UB_12        -0.0167191000
_diffrn_orient_matrix_UB_13        0.0088578000
_diffrn_orient_matrix_UB_21        -0.0409402000
_diffrn_orient_matrix_UB_22        0.0627795000
_diffrn_orient_matrix_UB_23        -0.0219931000
_diffrn_orient_matrix_UB_31        0.0242127000
_diffrn_orient_matrix_UB_32        -0.0197853000
_diffrn_orient_matrix_UB_33        -0.0449299000
_diffrn_radiation_monochromator    graphite
_diffrn_radiation_probe            x-ray
_diffrn_radiation_type             MoK\a
_diffrn_radiation_wavelength       0.71073
_diffrn_source                     'fine-focus sealed X-ray tube'
_diffrn_source_type                'Enhance (Mo) X-ray Source'
_reflns_Friedel_coverage           0.000
_reflns_Friedel_fraction_full      .
_reflns_Friedel_fraction_max       .
_reflns_number_gt                  4128
_reflns_number_total               6349
_reflns_odcompleteness_completeness  99.87
_reflns_odcompleteness_iscentric   1
_reflns_odcompleteness_theta       26.32
_reflns_special_details
;
 Reflections were merged by SHELXL according to the crystal
 class for the calculation of statistics and refinement.
 
 _reflns_Friedel_fraction is defined as the number of unique
 Friedel pairs measured divided by the number that would be
 possible theoretically, ignoring centric projections and
 systematic absences.
;
_reflns_threshold_expression       'I > 2\s(I)'
_computing_cell_refinement         'CrysAlisPro 1.171.38.46 (Rigaku OD, 2015)'
_computing_data_collection         'CrysAlisPro 1.171.38.46 (Rigaku OD, 2015)'
_computing_data_reduction          'CrysAlisPro 1.171.38.46 (Rigaku OD, 2015)'
_computing_molecular_graphics      'Olex2 (Dolomanov et al., 2009)'
_computing_publication_material    'Olex2 (Dolomanov et al., 2009)'
_computing_structure_refinement    'ShelXL (Sheldrick, 2015)'
_computing_structure_solution      'ShelXT (Sheldrick, 2015)'
_refine_diff_density_max           0.388
_refine_diff_density_min           -0.385
_refine_diff_density_rms           0.073
_refine_ls_extinction_coef         .
_refine_ls_extinction_method       none
_refine_ls_goodness_of_fit_ref     1.039
_refine_ls_hydrogen_treatment      constr
_refine_ls_matrix_type             full
_refine_ls_number_parameters       334
_refine_ls_number_reflns           6349
_refine_ls_number_restraints       20
_refine_ls_R_factor_all            0.1113
_refine_ls_R_factor_gt             0.0747
_refine_ls_restrained_S_all        1.038
_refine_ls_shift/su_max            0.000
_refine_ls_shift/su_mean           0.000
_refine_ls_structure_factor_coef   Fsqd
_refine_ls_weighting_details      
 'w=1/[\s^2^(Fo^2^)+(0.1142P)^2^+0.4909P] where P=(Fo^2^+2Fc^2^)/3'
_refine_ls_weighting_scheme        calc
_refine_ls_wR_factor_gt            0.1993
_refine_ls_wR_factor_ref           0.2285
_refine_special_details            ?
_olex2_refinement_description
;
1. Fixed Uiso
 At 1.2 times of:
  All C(H) groups, All C(H,H) groups
 At 1.5 times of:
  All C(H,H,H) groups
2. Restrained distances
 Cl2B-C28B \\sim Cl2A-C28A \\sim Cl1A-C28A \\sim Cl1B-C28B
 with sigma of 0.02
3. Uiso/Uaniso restraints and constraints
Uanis(Cl1A) = Uanis(Cl1B)
Uanis(C28A) = Uanis(C28B)
4. Rigid body (RIGU) restrains
 C28A, Cl1A, Cl2A, C28B, Cl1B, Cl2B
 with sigma for 1-2 distances of 0.001 and sigma for 1-3 distances of 0.001
5. Others
 Sof(Cl1B)=Sof(Cl2B)=Sof(C28B)=Sof(H28A)=Sof(H28B)=1-FVAR(1)
 Sof(C28A)=Sof(H28C)=Sof(H28D)=Sof(Cl1A)=Sof(Cl2A)=FVAR(1)
6.a Secondary CH2 refined with riding coordinates:
 C14(H14A,H14B), C28B(H28A,H28B), C28A(H28C,H28D)
6.b Aromatic/amide H refined with riding coordinates:
 C20(H20), C19(H19), C12(H12), C15(H15), C23(H23), C17(H17), C27(H27),
 C11(H11), C10(H10), C9(H9), C24(H24), C25(H25), C26(H26)
6.c X=CH2 refined with riding coordinates:
 C4(H4A,H4B)
6.d Idealised Me refined as rotating group:
 C7(H7A,H7B,H7C), C1(H1A,H1B,H1C)
;
_atom_sites_solution_hydrogens     geom
_atom_sites_solution_primary       dual
_atom_sites_solution_secondary     ?
loop_
  _atom_site_label
  _atom_site_type_symbol
  _atom_site_fract_x
  _atom_site_fract_y
  _atom_site_fract_z
  _atom_site_U_iso_or_equiv
  _atom_site_adp_type
  _atom_site_occupancy
  _atom_site_site_symmetry_order
  _atom_site_calc_flag
  _atom_site_refinement_flags_posn
  _atom_site_refinement_flags_adp
  _atom_site_refinement_flags_occupancy
  _atom_site_disorder_assembly
  _atom_site_disorder_group
 Cl1B Cl 0.2335(3) 0.1315(3) 0.84461(11) 0.1176(8) Uani 0.818(5) 1 d D U P A 2
 Cl2B Cl 0.0518(5) 0.1741(3) 1.03211(19) 0.1533(14) Uani 0.818(5) 1 d D U P A 2
 O4 O 0.4983(2) 0.91371(19) 0.74508(13) 0.0587(5) Uani 1 1 d . . . . .
 O1 O 0.4824(3) 0.2953(2) 0.97212(16) 0.0841(7) Uani 1 1 d . . . . .
 O2 O 0.7039(3) 0.2841(2) 0.85446(17) 0.0786(7) Uani 1 1 d . . . . .
 O3 O 0.5157(2) 0.4131(2) 0.66839(16) 0.0647(5) Uani 1 1 d . . . . .
 N1 N 0.7795(2) 0.4241(2) 0.64821(15) 0.0484(5) Uani 1 1 d . . . . .
 C3 C 0.4882(3) 0.4822(2) 0.85693(17) 0.0433(5) Uani 1 1 d . . . . .
 C2 C 0.5705(3) 0.3449(3) 0.89328(19) 0.0535(6) Uani 1 1 d . . . . .
 C16 C 0.5350(3) 0.7328(2) 0.62011(16) 0.0399(5) Uani 1 1 d . . . . .
 C18 C 0.6138(3) 0.8267(2) 0.60436(15) 0.0384(5) Uani 1 1 d . . . . .
 C21 C 0.6208(3) 0.8849(2) 0.68238(16) 0.0420(5) Uani 1 1 d . . . . .
 C14 C 0.4642(3) 0.6716(2) 0.71946(17) 0.0416(5) Uani 1 1 d . . . . .
 H14A H 0.358265 0.663461 0.717780 0.050 Uiso 1 1 calc R . . . .
 H14B H 0.443090 0.728773 0.763228 0.050 Uiso 1 1 calc R . . . .
 C22 C 0.7750(3) 0.9120(2) 0.68267(17) 0.0450(5) Uani 1 1 d . . . . .
 C20 C 0.6749(3) 0.8779(2) 0.51007(17) 0.0467(5) Uani 1 1 d . . . . .
 H20 H 0.729285 0.939007 0.499260 0.056 Uiso 1 1 calc R . . . .
 C19 C 0.6564(3) 0.8401(3) 0.43307(18) 0.0520(6) Uani 1 1 d . . . . .
 H19 H 0.696835 0.876000 0.370993 0.062 Uiso 1 1 calc R . . . .
 C5 C 0.5758(3) 0.5380(2) 0.76012(16) 0.0381(5) Uani 1 1 d . . . . .
 C13 C 0.7476(3) 0.5403(2) 0.76132(16) 0.0402(5) Uani 1 1 d . . . . .
 C12 C 0.8004(3) 0.5940(2) 0.81577(19) 0.0493(6) Uani 1 1 d . . . . .
 H12 H 0.724798 0.639920 0.861209 0.059 Uiso 1 1 calc R . . . .
 C15 C 0.5190(3) 0.6960(3) 0.54074(19) 0.0501(6) Uani 1 1 d . . . . .
 H15 H 0.466797 0.633857 0.550231 0.060 Uiso 1 1 calc R . . . .
 C6 C 0.6156(3) 0.4493(2) 0.68863(18) 0.0454(5) Uani 1 1 d . . . . .
 C23 C 0.9295(3) 0.8495(3) 0.6343(2) 0.0537(6) Uani 1 1 d . . . . .
 H23 H 0.937655 0.792474 0.596612 0.064 Uiso 1 1 calc R . . . .
 C17 C 0.5782(3) 0.7490(3) 0.44838(19) 0.0542(6) Uani 1 1 d . . . . .
 H17 H 0.564990 0.723086 0.396668 0.065 Uiso 1 1 calc R . . . .
 C27 C 0.7656(4) 0.9984(3) 0.7377(2) 0.0648(8) Uani 1 1 d . . . . .
 H27 H 0.663007 1.042555 0.769593 0.078 Uiso 1 1 calc R . . . .
 C4 C 0.3518(3) 0.5467(3) 0.9082(2) 0.0613(7) Uani 1 1 d . . . . .
 H4A H 0.306418 0.506492 0.967390 0.074 Uiso 1 1 calc R . . . .
 H4B H 0.300849 0.632482 0.885212 0.074 Uiso 1 1 calc R . . . .
 C8 C 0.8621(3) 0.4725(2) 0.69278(17) 0.0449(5) Uani 1 1 d . . . . .
 C11 C 0.9694(4) 0.5787(3) 0.8020(2) 0.0663(8) Uani 1 1 d . . . . .
 H11 H 1.007366 0.613403 0.839310 0.080 Uiso 1 1 calc R . . . .
 C7 C 0.8592(4) 0.3432(3) 0.5768(2) 0.0728(9) Uani 1 1 d . . . . .
 H7A H 0.780660 0.308369 0.566936 0.109 Uiso 1 1 calc GR . . . .
 H7B H 0.951165 0.274721 0.598490 0.109 Uiso 1 1 calc GR . . . .
 H7C H 0.898720 0.393107 0.517619 0.109 Uiso 1 1 calc GR . . . .
 C10 C 1.0805(3) 0.5128(3) 0.7336(3) 0.0688(9) Uani 1 1 d . . . . .
 H10 H 1.192691 0.504694 0.724637 0.083 Uiso 1 1 calc R . . . .
 C9 C 1.0293(3) 0.4583(3) 0.6780(2) 0.0604(7) Uani 1 1 d . . . . .
 H9 H 1.105101 0.413418 0.632065 0.072 Uiso 1 1 calc R . . . .
 C24 C 1.0713(4) 0.8712(3) 0.6417(3) 0.0691(8) Uani 1 1 d . . . . .
 H24 H 1.174263 0.829397 0.608635 0.083 Uiso 1 1 calc R . . . .
 C25 C 1.0601(5) 0.9539(4) 0.6976(3) 0.0827(11) Uani 1 1 d . . . . .
 H25 H 1.156091 0.966594 0.703775 0.099 Uiso 1 1 calc R . . . .
 C26 C 0.9082(5) 1.0185(4) 0.7447(3) 0.0836(11) Uani 1 1 d . . . . .
 H26 H 0.901555 1.076073 0.781579 0.100 Uiso 1 1 calc R . . . .
 C1 C 0.5573(7) 0.1606(3) 1.0112(3) 0.1091(16) Uani 1 1 d . . . . .
 H1A H 0.585542 0.110566 0.962323 0.164 Uiso 1 1 calc GR . . . .
 H1B H 0.479729 0.131482 1.063949 0.164 Uiso 1 1 calc GR . . . .
 H1C H 0.655966 0.151399 1.032939 0.164 Uiso 1 1 calc GR . . . .
 C28B C 0.0820(9) 0.2416(6) 0.9113(4) 0.116(2) Uani 0.818(5) 1 d D U P A 2
 H28A H 0.116737 0.316925 0.902286 0.140 Uiso 0.818(5) 1 calc R . P A 2
 H28B H -0.021845 0.268207 0.888737 0.140 Uiso 0.818(5) 1 calc R . P A 2
 C28A C 0.076(3) 0.190(3) 0.9099(16) 0.116(2) Uani 0.182(5) 1 d D U P A 1
 H28C H 0.059970 0.106475 0.925048 0.140 Uiso 0.182(5) 1 calc R . P A 1
 H28D H -0.008858 0.251930 0.875864 0.140 Uiso 0.182(5) 1 calc R . P A 1
 Cl1A Cl 0.2771(13) 0.1877(11) 0.8478(6) 0.1176(8) Uani 0.182(5) 1 d D U P A 1
 Cl2A Cl 0.086(2) 0.239(2) 1.0114(10) 0.185(8) Uani 0.182(5) 1 d D U P A 1

loop_
  _atom_site_aniso_label
  _atom_site_aniso_U_11
  _atom_site_aniso_U_22
  _atom_site_aniso_U_33
  _atom_site_aniso_U_23
  _atom_site_aniso_U_13
  _atom_site_aniso_U_12
 Cl1B 0.1343(14) 0.1074(15) 0.0802(8) -0.0381(9) -0.0148(8) 0.0117(11)
 Cl2B 0.172(3) 0.138(2) 0.0802(11) -0.0123(11) 0.0019(12) 0.0135(16)
 O4 0.0550(10) 0.0656(12) 0.0517(11) -0.0259(9) 0.0072(8) -0.0154(9)
 O1 0.1074(18) 0.0468(11) 0.0639(13) -0.0006(10) 0.0192(12) -0.0146(11)
 O2 0.0716(13) 0.0500(11) 0.0781(15) 0.0005(10) 0.0058(11) 0.0020(10)
 O3 0.0622(12) 0.0655(12) 0.0804(14) -0.0284(11) -0.0170(10) -0.0229(10)
 N1 0.0460(11) 0.0452(11) 0.0457(11) -0.0156(9) -0.0014(9) -0.0037(9)
 C3 0.0399(11) 0.0430(12) 0.0457(13) -0.0091(10) -0.0059(9) -0.0121(10)
 C2 0.0599(15) 0.0464(14) 0.0482(14) -0.0076(11) -0.0036(12) -0.0145(12)
 C16 0.0307(10) 0.0415(11) 0.0420(12) -0.0085(9) -0.0091(9) -0.0019(9)
 C18 0.0328(10) 0.0378(11) 0.0375(11) -0.0085(9) -0.0068(8) -0.0010(8)
 C21 0.0456(12) 0.0368(11) 0.0374(12) -0.0064(9) -0.0058(9) -0.0066(9)
 C14 0.0310(10) 0.0426(12) 0.0456(12) -0.0091(10) -0.0050(9) -0.0053(9)
 C22 0.0512(13) 0.0416(12) 0.0415(12) -0.0053(10) -0.0102(10) -0.0140(10)
 C20 0.0472(13) 0.0455(13) 0.0407(12) -0.0065(10) -0.0046(10) -0.0096(10)
 C19 0.0529(14) 0.0562(15) 0.0388(13) -0.0094(11) -0.0075(10) -0.0072(12)
 C5 0.0314(10) 0.0400(11) 0.0406(11) -0.0088(9) -0.0052(8) -0.0080(9)
 C13 0.0331(10) 0.0380(11) 0.0441(12) -0.0030(9) -0.0085(9) -0.0066(9)
 C12 0.0490(13) 0.0479(13) 0.0520(14) -0.0044(11) -0.0158(11) -0.0148(11)
 C15 0.0445(13) 0.0512(14) 0.0578(15) -0.0123(12) -0.0164(11) -0.0120(11)
 C6 0.0438(12) 0.0408(12) 0.0499(13) -0.0094(10) -0.0087(10) -0.0102(10)
 C23 0.0501(14) 0.0471(14) 0.0597(16) -0.0077(12) -0.0126(12) -0.0095(11)
 C17 0.0539(14) 0.0641(16) 0.0438(14) -0.0174(12) -0.0158(11) -0.0069(12)
 C27 0.0738(19) 0.0613(17) 0.0635(18) -0.0220(14) -0.0069(14) -0.0225(15)
 C4 0.0549(15) 0.0547(15) 0.0548(16) -0.0043(12) 0.0077(12) -0.0100(12)
 C8 0.0367(11) 0.0424(12) 0.0447(12) -0.0034(10) -0.0028(9) -0.0056(9)
 C11 0.0596(17) 0.0644(18) 0.084(2) 0.0014(16) -0.0368(16) -0.0245(15)
 C7 0.080(2) 0.0664(19) 0.0579(18) -0.0291(15) 0.0036(15) -0.0050(16)
 C10 0.0373(13) 0.0669(18) 0.094(2) 0.0079(17) -0.0202(14) -0.0165(13)
 C9 0.0339(12) 0.0569(16) 0.0719(18) -0.0039(13) 0.0006(12) -0.0047(11)
 C24 0.0500(15) 0.0689(19) 0.083(2) -0.0004(16) -0.0148(14) -0.0195(14)
 C25 0.084(2) 0.089(2) 0.093(3) 0.007(2) -0.034(2) -0.052(2)
 C26 0.106(3) 0.087(2) 0.085(2) -0.021(2) -0.025(2) -0.054(2)
 C1 0.163(4) 0.0491(19) 0.074(2) 0.0105(17) 0.008(2) -0.020(2)
 C28B 0.130(4) 0.082(4) 0.090(3) -0.015(3) -0.017(3) 0.021(3)
 C28A 0.130(4) 0.082(4) 0.090(3) -0.015(3) -0.017(3) 0.021(3)
 Cl1A 0.1343(14) 0.1074(15) 0.0802(8) -0.0381(9) -0.0148(8) 0.0117(11)
 Cl2A 0.167(9) 0.28(2) 0.096(7) -0.112(11) -0.023(7) -0.005(13)

_geom_special_details
;
 All esds (except the esd in the dihedral angle between two l.s. planes)
 are estimated using the full covariance matrix.  The cell esds are taken
 into account individually in the estimation of esds in distances, angles
 and torsion angles; correlations between esds in cell parameters are only
 used when they are defined by crystal symmetry.  An approximate (isotropic)
 treatment of cell esds is used for estimating esds involving l.s. planes.
;
loop_
  _geom_bond_atom_site_label_1
  _geom_bond_atom_site_label_2
  _geom_bond_distance
  _geom_bond_site_symmetry_2
  _geom_bond_publ_flag
 Cl1B C28B 1.755(5) . ?
 Cl2B C28B 1.734(6) . ?
 O4 C21 1.226(3) . ?
 O1 C2 1.325(3) . ?
 O1 C1 1.461(4) . ?
 O2 C2 1.207(3) . ?
 O3 C6 1.213(3) . ?
 N1 C6 1.359(3) . ?
 N1 C8 1.402(3) . ?
 N1 C7 1.450(3) . ?
 C3 C2 1.489(4) . ?
 C3 C5 1.523(3) . ?
 C3 C4 1.317(3) . ?
 C16 C18 1.402(3) . ?
 C16 C14 1.518(3) . ?
 C16 C15 1.392(3) . ?
 C18 C21 1.488(3) . ?
 C18 C20 1.400(3) . ?
 C21 C22 1.486(3) . ?
 C14 H14A 0.9700 . ?
 C14 H14B 0.9700 . ?
 C14 C5 1.552(3) . ?
 C22 C23 1.387(4) . ?
 C22 C27 1.394(4) . ?
 C20 H20 0.9300 . ?
 C20 C19 1.375(4) . ?
 C19 H19 0.9300 . ?
 C19 C17 1.371(4) . ?
 C5 C13 1.517(3) . ?
 C5 C6 1.534(3) . ?
 C13 C12 1.368(3) . ?
 C13 C8 1.396(3) . ?
 C12 H12 0.9300 . ?
 C12 C11 1.392(4) . ?
 C15 H15 0.9300 . ?
 C15 C17 1.380(4) . ?
 C23 H23 0.9300 . ?
 C23 C24 1.381(4) . ?
 C17 H17 0.9300 . ?
 C27 H27 0.9300 . ?
 C27 C26 1.377(5) . ?
 C4 H4A 0.9300 . ?
 C4 H4B 0.9300 . ?
 C8 C9 1.378(3) . ?
 C11 H11 0.9300 . ?
 C11 C10 1.374(5) . ?
 C7 H7A 0.9600 . ?
 C7 H7B 0.9600 . ?
 C7 H7C 0.9600 . ?
 C10 H10 0.9300 . ?
 C10 C9 1.377(5) . ?
 C9 H9 0.9300 . ?
 C24 H24 0.9300 . ?
 C24 C25 1.363(5) . ?
 C25 H25 0.9300 . ?
 C25 C26 1.373(6) . ?
 C26 H26 0.9300 . ?
 C1 H1A 0.9600 . ?
 C1 H1B 0.9600 . ?
 C1 H1C 0.9600 . ?
 C28B H28A 0.9700 . ?
 C28B H28B 0.9700 . ?
 C28A H28C 0.9700 . ?
 C28A H28D 0.9700 . ?
 C28A Cl1A 1.750(17) . ?
 C28A Cl2A 1.756(16) . ?

loop_
  _geom_angle_atom_site_label_1
  _geom_angle_atom_site_label_2
  _geom_angle_atom_site_label_3
  _geom_angle
  _geom_angle_site_symmetry_1
  _geom_angle_site_symmetry_3
  _geom_angle_publ_flag
 C2 O1 C1 115.9(3) . . ?
 C6 N1 C8 111.30(19) . . ?
 C6 N1 C7 123.1(2) . . ?
 C8 N1 C7 125.2(2) . . ?
 C2 C3 C5 114.86(19) . . ?
 C4 C3 C2 120.3(2) . . ?
 C4 C3 C5 124.8(2) . . ?
 O1 C2 C3 113.5(2) . . ?
 O2 C2 O1 123.1(3) . . ?
 O2 C2 C3 123.4(2) . . ?
 C18 C16 C14 122.9(2) . . ?
 C15 C16 C18 118.2(2) . . ?
 C15 C16 C14 118.9(2) . . ?
 C16 C18 C21 123.15(19) . . ?
 C20 C18 C16 118.8(2) . . ?
 C20 C18 C21 117.7(2) . . ?
 O4 C21 C18 120.2(2) . . ?
 O4 C21 C22 119.8(2) . . ?
 C22 C21 C18 119.98(19) . . ?
 C16 C14 H14A 108.4 . . ?
 C16 C14 H14B 108.4 . . ?
 C16 C14 C5 115.36(18) . . ?
 H14A C14 H14B 107.5 . . ?
 C5 C14 H14A 108.4 . . ?
 C5 C14 H14B 108.4 . . ?
 C23 C22 C21 122.4(2) . . ?
 C23 C22 C27 118.7(2) . . ?
 C27 C22 C21 118.8(2) . . ?
 C18 C20 H20 119.2 . . ?
 C19 C20 C18 121.6(2) . . ?
 C19 C20 H20 119.2 . . ?
 C20 C19 H19 120.2 . . ?
 C17 C19 C20 119.6(2) . . ?
 C17 C19 H19 120.2 . . ?
 C3 C5 C14 110.83(18) . . ?
 C3 C5 C6 109.94(18) . . ?
 C13 C5 C3 113.43(18) . . ?
 C13 C5 C14 112.14(17) . . ?
 C13 C5 C6 101.64(17) . . ?
 C6 C5 C14 108.38(19) . . ?
 C12 C13 C5 131.5(2) . . ?
 C12 C13 C8 120.1(2) . . ?
 C8 C13 C5 108.48(19) . . ?
 C13 C12 H12 120.6 . . ?
 C13 C12 C11 118.8(3) . . ?
 C11 C12 H12 120.6 . . ?
 C16 C15 H15 119.0 . . ?
 C17 C15 C16 121.9(2) . . ?
 C17 C15 H15 119.0 . . ?
 O3 C6 N1 125.9(2) . . ?
 O3 C6 C5 125.6(2) . . ?
 N1 C6 C5 108.42(19) . . ?
 C22 C23 H23 119.7 . . ?
 C24 C23 C22 120.6(3) . . ?
 C24 C23 H23 119.7 . . ?
 C19 C17 C15 119.8(2) . . ?
 C19 C17 H17 120.1 . . ?
 C15 C17 H17 120.1 . . ?
 C22 C27 H27 120.0 . . ?
 C26 C27 C22 120.1(3) . . ?
 C26 C27 H27 120.0 . . ?
 C3 C4 H4A 120.0 . . ?
 C3 C4 H4B 120.0 . . ?
 H4A C4 H4B 120.0 . . ?
 C13 C8 N1 109.56(19) . . ?
 C9 C8 N1 129.1(2) . . ?
 C9 C8 C13 121.4(2) . . ?
 C12 C11 H11 119.8 . . ?
 C10 C11 C12 120.4(3) . . ?
 C10 C11 H11 119.8 . . ?
 N1 C7 H7A 109.5 . . ?
 N1 C7 H7B 109.5 . . ?
 N1 C7 H7C 109.5 . . ?
 H7A C7 H7B 109.5 . . ?
 H7A C7 H7C 109.5 . . ?
 H7B C7 H7C 109.5 . . ?
 C11 C10 H10 119.3 . . ?
 C11 C10 C9 121.5(2) . . ?
 C9 C10 H10 119.3 . . ?
 C8 C9 H9 121.1 . . ?
 C10 C9 C8 117.8(3) . . ?
 C10 C9 H9 121.1 . . ?
 C23 C24 H24 120.0 . . ?
 C25 C24 C23 119.9(3) . . ?
 C25 C24 H24 120.0 . . ?
 C24 C25 H25 119.8 . . ?
 C24 C25 C26 120.4(3) . . ?
 C26 C25 H25 119.8 . . ?
 C27 C26 H26 119.9 . . ?
 C25 C26 C27 120.3(3) . . ?
 C25 C26 H26 119.9 . . ?
 O1 C1 H1A 109.5 . . ?
 O1 C1 H1B 109.5 . . ?
 O1 C1 H1C 109.5 . . ?
 H1A C1 H1B 109.5 . . ?
 H1A C1 H1C 109.5 . . ?
 H1B C1 H1C 109.5 . . ?
 Cl1B C28B H28A 109.5 . . ?
 Cl1B C28B H28B 109.5 . . ?
 Cl2B C28B Cl1B 110.7(3) . . ?
 Cl2B C28B H28A 109.5 . . ?
 Cl2B C28B H28B 109.5 . . ?
 H28A C28B H28B 108.1 . . ?
 H28C C28A H28D 109.9 . . ?
 Cl1A C28A H28C 112.4 . . ?
 Cl1A C28A H28D 112.4 . . ?
 Cl1A C28A Cl2A 96.9(12) . . ?
 Cl2A C28A H28C 112.4 . . ?
 Cl2A C28A H28D 112.4 . . ?

loop_
  _geom_torsion_atom_site_label_1
  _geom_torsion_atom_site_label_2
  _geom_torsion_atom_site_label_3
  _geom_torsion_atom_site_label_4
  _geom_torsion
  _geom_torsion_site_symmetry_1
  _geom_torsion_site_symmetry_2
  _geom_torsion_site_symmetry_3
  _geom_torsion_site_symmetry_4
  _geom_torsion_publ_flag
 O4 C21 C22 C23 159.8(2) . . . . ?
 O4 C21 C22 C27 -16.7(4) . . . . ?
 N1 C8 C9 C10 -178.1(3) . . . . ?
 C3 C5 C13 C12 -56.5(3) . . . . ?
 C3 C5 C13 C8 123.1(2) . . . . ?
 C3 C5 C6 O3 55.3(3) . . . . ?
 C3 C5 C6 N1 -128.1(2) . . . . ?
 C2 C3 C5 C14 168.9(2) . . . . ?
 C2 C3 C5 C13 -63.9(3) . . . . ?
 C2 C3 C5 C6 49.1(3) . . . . ?
 C16 C18 C21 O4 -41.5(3) . . . . ?
 C16 C18 C21 C22 140.5(2) . . . . ?
 C16 C18 C20 C19 1.3(3) . . . . ?
 C16 C14 C5 C3 -176.42(18) . . . . ?
 C16 C14 C5 C13 55.7(3) . . . . ?
 C16 C14 C5 C6 -55.7(2) . . . . ?
 C16 C15 C17 C19 0.5(4) . . . . ?
 C18 C16 C14 C5 -99.5(3) . . . . ?
 C18 C16 C15 C17 0.1(4) . . . . ?
 C18 C21 C22 C23 -22.2(3) . . . . ?
 C18 C21 C22 C27 161.3(2) . . . . ?
 C18 C20 C19 C17 -0.7(4) . . . . ?
 C21 C18 C20 C19 -172.6(2) . . . . ?
 C21 C22 C23 C24 -175.6(2) . . . . ?
 C21 C22 C27 C26 175.4(3) . . . . ?
 C14 C16 C18 C21 -6.3(3) . . . . ?
 C14 C16 C18 C20 -179.9(2) . . . . ?
 C14 C16 C15 C17 179.0(2) . . . . ?
 C14 C5 C13 C12 70.0(3) . . . . ?
 C14 C5 C13 C8 -110.4(2) . . . . ?
 C14 C5 C6 O3 -66.0(3) . . . . ?
 C14 C5 C6 N1 110.7(2) . . . . ?
 C22 C23 C24 C25 0.5(5) . . . . ?
 C22 C27 C26 C25 0.1(5) . . . . ?
 C20 C18 C21 O4 132.1(2) . . . . ?
 C20 C18 C21 C22 -45.9(3) . . . . ?
 C20 C19 C17 C15 -0.1(4) . . . . ?
 C5 C3 C2 O1 -172.9(2) . . . . ?
 C5 C3 C2 O2 6.5(4) . . . . ?
 C5 C13 C12 C11 179.0(2) . . . . ?
 C5 C13 C8 N1 -1.1(3) . . . . ?
 C5 C13 C8 C9 -179.8(2) . . . . ?
 C13 C5 C6 O3 175.7(2) . . . . ?
 C13 C5 C6 N1 -7.6(2) . . . . ?
 C13 C12 C11 C10 1.2(4) . . . . ?
 C13 C8 C9 C10 0.3(4) . . . . ?
 C12 C13 C8 N1 178.5(2) . . . . ?
 C12 C13 C8 C9 -0.2(4) . . . . ?
 C12 C11 C10 C9 -1.1(5) . . . . ?
 C15 C16 C18 C21 172.6(2) . . . . ?
 C15 C16 C18 C20 -1.0(3) . . . . ?
 C15 C16 C14 C5 81.6(3) . . . . ?
 C6 N1 C8 C13 -4.2(3) . . . . ?
 C6 N1 C8 C9 174.4(3) . . . . ?
 C6 C5 C13 C12 -174.4(2) . . . . ?
 C6 C5 C13 C8 5.2(2) . . . . ?
 C23 C22 C27 C26 -1.3(4) . . . . ?
 C23 C24 C25 C26 -1.7(5) . . . . ?
 C27 C22 C23 C24 0.9(4) . . . . ?
 C4 C3 C2 O1 8.1(4) . . . . ?
 C4 C3 C2 O2 -172.4(3) . . . . ?
 C4 C3 C5 C14 -12.2(3) . . . . ?
 C4 C3 C5 C13 115.0(3) . . . . ?
 C4 C3 C5 C6 -132.0(3) . . . . ?
 C8 N1 C6 O3 -175.8(2) . . . . ?
 C8 N1 C6 C5 7.6(3) . . . . ?
 C8 C13 C12 C11 -0.6(4) . . . . ?
 C11 C10 C9 C8 0.3(4) . . . . ?
 C7 N1 C6 O3 -3.1(4) . . . . ?
 C7 N1 C6 C5 -179.8(2) . . . . ?
 C7 N1 C8 C13 -176.6(2) . . . . ?
 C7 N1 C8 C9 1.9(4) . . . . ?
 C24 C25 C26 C27 1.3(6) . . . . ?
 C1 O1 C2 O2 0.7(5) . . . . ?
 C1 O1 C2 C3 -179.9(3) . . . . ?

_shelx_res_file
;
TITL exp_1869_a.res in P-1
    6a.res
    created by SHELXL-2018/3 at 10:19:44 on 28-Jan-2020
REM Old TITL exp_1869 in P-1
REM SHELXT solution in P-1: R1 0.293, Rweak 0.050, Alpha 0.095
REM <I/s> 0.000 for 0 systematic absences, Orientation as input
REM Formula found by SHELXT: C27 N O6
CELL 0.71073 8.746154 11.343431 14.71964 74.9888 74.8568 69.55
ZERR 2 0.000307 0.000477 0.000517 0.0033 0.003 0.0035
LATT 1
SFAC C H Cl N O
UNIT 56 50 4 2 8
SADI Cl2B C28B Cl2A C28A Cl1A C28A Cl1B C28B
RIGU 0.001 0.001 C28A Cl1A Cl2A C28B Cl1B Cl2B
EADP Cl1A Cl1B
EADP C28A C28B

L.S. 50
PLAN  20
SIZE 0.2 0.25 0.45
BOND
BOND $H
CONF
list 4
fmap 2 53
ACTA
OMIT 1 0 5
OMIT 0 4 4
OMIT 0 0 9
OMIT -1 5 3
OMIT -2 4 9
OMIT 0 1 10
OMIT 2 0 10
OMIT 1 -3 4
OMIT -3 5 6
OMIT 0 2 0
OMIT 2 2 0
OMIT -1 -1 5
OMIT 1 1 9
OMIT -2 5 3
OMIT 3 4 2
OMIT -2 1 0
REM <olex2.extras>
REM <HklSrc "%.\\exp_1869.hkl">
REM </olex2.extras>

WGHT    0.114200    0.490900
FVAR       4.71438   0.18185
PART 2
CL1B  3    0.233534    0.131497    0.844607   -21.00000    0.13432    0.10743 =
         0.08024   -0.03814   -0.01477    0.01166
CL2B  3    0.051838    0.174075    1.032109   -21.00000    0.17160    0.13833 =
         0.08021   -0.01229    0.00187    0.01354

PART 0
O4    5    0.498281    0.913713    0.745077    11.00000    0.05503    0.06564 =
         0.05167   -0.02589    0.00724   -0.01535
O1    5    0.482365    0.295257    0.972122    11.00000    0.10741    0.04680 =
         0.06390   -0.00063    0.01917   -0.01457
O2    5    0.703921    0.284123    0.854459    11.00000    0.07165    0.04998 =
         0.07806    0.00047    0.00577    0.00196
O3    5    0.515687    0.413104    0.668387    11.00000    0.06221    0.06547 =
         0.08043   -0.02843   -0.01699   -0.02291
N1    4    0.779459    0.424133    0.648205    11.00000    0.04602    0.04523 =
         0.04566   -0.01555   -0.00138   -0.00374
C3    1    0.488236    0.482235    0.856929    11.00000    0.03990    0.04303 =
         0.04572   -0.00907   -0.00586   -0.01214
C2    1    0.570465    0.344927    0.893277    11.00000    0.05989    0.04638 =
         0.04822   -0.00763   -0.00364   -0.01450
C16   1    0.535015    0.732780    0.620106    11.00000    0.03071    0.04154 =
         0.04199   -0.00854   -0.00912   -0.00195
C18   1    0.613810    0.826743    0.604364    11.00000    0.03283    0.03785 =
         0.03752   -0.00851   -0.00684   -0.00098
C21   1    0.620835    0.884895    0.682383    11.00000    0.04559    0.03675 =
         0.03737   -0.00639   -0.00582   -0.00664
C14   1    0.464246    0.671565    0.719455    11.00000    0.03105    0.04264 =
         0.04560   -0.00911   -0.00500   -0.00525
AFIX  23
H14A  2    0.358265    0.663461    0.717780    11.00000   -1.20000
H14B  2    0.443090    0.728773    0.763228    11.00000   -1.20000
AFIX   0
C22   1    0.775042    0.912016    0.682669    11.00000    0.05120    0.04164 =
         0.04152   -0.00526   -0.01022   -0.01401
C20   1    0.674915    0.877936    0.510073    11.00000    0.04721    0.04553 =
         0.04073   -0.00654   -0.00465   -0.00959
AFIX  43
H20   2    0.729285    0.939007    0.499260    11.00000   -1.20000
AFIX   0
C19   1    0.656450    0.840063    0.433069    11.00000    0.05293    0.05625 =
         0.03880   -0.00943   -0.00749   -0.00721
AFIX  43
H19   2    0.696835    0.876000    0.370993    11.00000   -1.20000
AFIX   0
C5    1    0.575773    0.537990    0.760115    11.00000    0.03140    0.03996 =
         0.04063   -0.00876   -0.00524   -0.00804
C13   1    0.747604    0.540272    0.761316    11.00000    0.03314    0.03802 =
         0.04409   -0.00299   -0.00849   -0.00662
C12   1    0.800440    0.593994    0.815770    11.00000    0.04903    0.04787 =
         0.05196   -0.00440   -0.01581   -0.01478
AFIX  43
H12   2    0.724798    0.639920    0.861209    11.00000   -1.20000
AFIX   0
C15   1    0.518958    0.695998    0.540737    11.00000    0.04451    0.05122 =
         0.05782   -0.01227   -0.01637   -0.01201
AFIX  43
H15   2    0.466797    0.633857    0.550231    11.00000   -1.20000
AFIX   0
C6    1    0.615599    0.449276    0.688632    11.00000    0.04376    0.04077 =
         0.04994   -0.00936   -0.00871   -0.01017
C23   1    0.929498    0.849497    0.634333    11.00000    0.05009    0.04712 =
         0.05974   -0.00766   -0.01260   -0.00952
AFIX  43
H23   2    0.937655    0.792474    0.596612    11.00000   -1.20000
AFIX   0
C17   1    0.578169    0.749037    0.448378    11.00000    0.05390    0.06413 =
         0.04385   -0.01741   -0.01584   -0.00692
AFIX  43
H17   2    0.564990    0.723086    0.396668    11.00000   -1.20000
AFIX   0
C27   1    0.765646    0.998423    0.737652    11.00000    0.07378    0.06134 =
         0.06351   -0.02202   -0.00692   -0.02246
AFIX  43
H27   2    0.663007    1.042555    0.769593    11.00000   -1.20000
AFIX   0
C4    1    0.351811    0.546716    0.908196    11.00000    0.05487    0.05473 =
         0.05477   -0.00434    0.00767   -0.00999
AFIX  93
H4A   2    0.306418    0.506492    0.967390    11.00000   -1.20000
H4B   2    0.300849    0.632482    0.885212    11.00000   -1.20000
AFIX   0
C8    1    0.862102    0.472503    0.692777    11.00000    0.03672    0.04240 =
         0.04474   -0.00336   -0.00285   -0.00556
C11   1    0.969410    0.578734    0.801996    11.00000    0.05958    0.06441 =
         0.08441    0.00135   -0.03683   -0.02445
AFIX  43
H11   2    1.007366    0.613403    0.839310    11.00000   -1.20000
AFIX   0
C7    1    0.859244    0.343246    0.576776    11.00000    0.08042    0.06643 =
         0.05791   -0.02912    0.00361   -0.00499
AFIX 137
H7A   2    0.780660    0.308369    0.566936    11.00000   -1.50000
H7B   2    0.951165    0.274721    0.598490    11.00000   -1.50000
H7C   2    0.898720    0.393107    0.517619    11.00000   -1.50000
AFIX   0
C10   1    1.080475    0.512756    0.733602    11.00000    0.03728    0.06686 =
         0.09398    0.00790   -0.02016   -0.01651
AFIX  43
H10   2    1.192691    0.504694    0.724637    11.00000   -1.20000
AFIX   0
C9    1    1.029296    0.458305    0.678035    11.00000    0.03386    0.05685 =
         0.07191   -0.00393    0.00057   -0.00468
AFIX  43
H9    2    1.105101    0.413418    0.632065    11.00000   -1.20000
AFIX   0
C24   1    1.071296    0.871167    0.641719    11.00000    0.05005    0.06889 =
         0.08279   -0.00041   -0.01477   -0.01951
AFIX  43
H24   2    1.174263    0.829397    0.608635    11.00000   -1.20000
AFIX   0
C25   1    1.060149    0.953864    0.697567    11.00000    0.08384    0.08930 =
         0.09262    0.00651   -0.03417   -0.05177
AFIX  43
H25   2    1.156091    0.966594    0.703775    11.00000   -1.20000
AFIX   0
C26   1    0.908188    1.018499    0.744719    11.00000    0.10644    0.08682 =
         0.08504   -0.02136   -0.02477   -0.05366
AFIX  43
H26   2    0.901555    1.076073    0.781579    11.00000   -1.20000
AFIX   0
C1    1    0.557328    0.160632    1.011183    11.00000    0.16338    0.04906 =
         0.07377    0.01053    0.00786   -0.01994
AFIX 137
H1A   2    0.585542    0.110566    0.962323    11.00000   -1.50000
H1B   2    0.479729    0.131482    1.063949    11.00000   -1.50000
H1C   2    0.655966    0.151399    1.032939    11.00000   -1.50000
AFIX   0

PART 2
C28B  1    0.081983    0.241630    0.911346   -21.00000    0.13016    0.08193 =
         0.09005   -0.01537   -0.01675    0.02136
AFIX  23
H28A  2    0.116737    0.316925    0.902286   -21.00000   -1.20000
H28B  2   -0.021845    0.268207    0.888737   -21.00000   -1.20000
AFIX   0

PART 0
PART 1
C28A  1    0.076070    0.190298    0.909852    21.00000    0.13016    0.08193 =
         0.09005   -0.01537   -0.01675    0.02136
AFIX  23
H28C  2    0.059970    0.106475    0.925048    21.00000   -1.20000
H28D  2   -0.008858    0.251930    0.875864    21.00000   -1.20000
AFIX   0
CL1A  3    0.277052    0.187680    0.847815    21.00000    0.13432    0.10743 =
         0.08024   -0.03814   -0.01477    0.01166
CL2A  3    0.085863    0.239356    1.011397    21.00000    0.16684    0.28410 =
         0.09580   -0.11173   -0.02260   -0.00494
HKLF 4


REM  exp_1869_a.res in P-1
REM wR2 = 0.2285, GooF = S = 1.039, Restrained GooF = 1.038 for all data
REM R1 = 0.0747 for 4128 Fo > 4sig(Fo) and 0.1113 for all 6349 data
REM 334 parameters refined using 20 restraints

END

WGHT      0.1142      0.4909

REM Highest difference peak  0.388,  deepest hole -0.385,  1-sigma level  0.073
Q1    1  -0.0079  0.1023  1.0001  11.00000  0.05    0.39
Q2    1   0.7030  0.9008  0.6833  11.00000  0.05    0.32
Q3    1   0.2755  0.2041  0.9097  11.00000  0.05    0.30
Q4    1   0.1282  0.0671  0.9024  11.00000  0.05    0.30
Q5    1   0.2692  0.1981  0.9327  11.00000  0.05    0.29
Q6    1   0.6431  0.8545  0.6352  11.00000  0.05    0.28
Q7    1   1.0633  0.9302  0.7696  11.00000  0.05    0.27
Q8    1   0.1028  0.1910  0.8410  11.00000  0.05    0.27
Q9    1   1.0965  1.0428  0.7659  11.00000  0.05    0.27
Q10   1   0.6456  0.8461  0.5592  11.00000  0.05    0.26
Q11   1   0.7690  0.2887  0.8389  11.00000  0.05    0.25
Q12   1   0.3772  0.6413  0.7024  11.00000  0.05    0.25
Q13   1   1.0976  0.6059  0.8963  11.00000  0.05    0.25
Q14   1   0.6088  0.7561  0.6175  11.00000  0.05    0.24
Q15   1   0.9237  0.5156  0.8162  11.00000  0.05    0.24
Q16   1   0.6446  0.2711  0.8248  11.00000  0.05    0.24
Q17   1   0.8439  0.9549  0.4126  11.00000  0.05    0.24
Q18   1   0.4793  0.7143  0.4407  11.00000  0.05    0.24
Q19   1   0.8111  0.3346  0.8401  11.00000  0.05    0.24
Q20   1   0.6451  0.1857  1.0203  11.00000  0.05    0.23
;
_shelx_res_checksum                73840
_shelx_hkl_file
;
 -11 -10  -7-61.3785 156.820   9
 -11 -10  -5-4.26723 128.910   9
 -11  -9 -10 56.5312 68.5267  10
 -11  -9 -10 129.921 114.713   9
 -11  -9  -9 168.342 143.306   9
 -11  -9  -6 32.6448 92.8820   9
 -11  -9  -4-66.9592 79.8139   9
 -11  -9  -3 252.297 174.493   9
 -11  -9  -2 95.5127 118.071   9
 -11  -9  -1-110.651 135.433   9
 -11  -7 -12 37.5477 137.518  14
 -11  -7   1-19.4723 103.514   5
 -11  -6 -11-33.2471 84.6884  14
 -11  -6 -10-7.00502 92.0109  14
 -11  -6  -1 258.665 124.932   5
 -11  -6   0 133.820 78.4778   5
 -11  -6   1 891.435 211.939   5
 -11  -5 -11 7.01167 152.923  16
 -11  -5 -11 765.339 245.777  14
 -11  -5 -10-27.5909 116.667  16
 -11  -5 -10 170.684 153.211  14
 -11  -5  -9 603.735 200.381  14
 -11  -5  -8-79.7977 138.283  14
 -11  -5  -2 154.776 109.936   5
 -11  -5  -1-13.4488 88.1073   5
 -11  -5   0-54.0822 78.8555   5
 -11  -5   1 99.3398 98.4186   5
 -11  -4 -11-208.596 173.898  16
 -11  -4 -10 1108.56 288.654  14
 -11  -4  -9 235.214 103.360  14
 -11  -4  -8 48.6782 87.1630  14
 -11  -4  -7 192.679 114.560  14
 -11  -4  -7 495.216 260.827  16
 -11  -4  -6-36.3494 124.322  14
 -11  -4  -3 154.120 92.0289   5
 -11  -4  -2-95.4892 66.4897   5
 -11  -4  -1 669.365 194.910   5
 -11  -4   0 50.8104 78.4808   5
 -11  -4   1 152.035 96.1149   5
 -11  -3  -9 382.112 222.426  14
 -11  -3  -8 889.893 240.877  14
 -11  -3  -7 15.0691 95.2838  14
 -11  -3  -7 283.890 250.133  16
 -11  -3  -6-344.741 167.156  14
 -11  -3  -5 364.959 201.772  14
 -11  -3  -4 107.048 70.9092   5
 -11  -3  -3 26.5949 82.2283   5
 -11  -3  -2 0.16465 67.1421   5
 -11  -3  -1 65.7977 99.7354   5
 -11  -3   0 273.156 156.999   5
 -11  -2  -8 30.0458 105.184  14
 -11  -2  -7 58.7106 109.282  14
 -11  -2  -7 324.293 239.670  16
 -11  -2  -6 365.113 184.378  14
 -11  -2  -6 77.6041 100.131   5
 -11  -2  -5 62.2149 69.7039   5
 -11  -2  -5 285.059 179.169  14
 -11  -2  -2 136.623 79.8006   5
 -11  -2  -1 719.158 212.031   5
 -11  -1  -7 433.511 175.294   5
 -11  -1  -6 99.4365 149.188  14
 -11  -1  -6 183.541 129.694   5
 -11  -1  -5-46.2440 89.8426   5
 -11  -1  -4 31.0767 94.1706   5
 -11  -1  -3 78.1095 97.9611   5
 -10 -11 -11 223.945 226.529  21
 -10 -11 -11-97.1663 135.577  17
 -10 -11 -11 260.890 193.754  19
 -10 -11 -11 59.3173 110.712  18
 -10 -11 -10 218.654 169.836  19
 -10 -11 -10-42.6139 92.4309  15
 -10 -11 -10-136.335 128.601  17
 -10 -11  -9 115.865 112.661  15
 -10 -11  -9-125.839 152.337  21
 -10 -11  -9 119.269 149.082  18
 -10 -11  -9 9.48199 98.0365  19
 -10 -11  -9-16.6907 75.9887  17
 -10 -11  -8-31.4430 99.2371  17
 -10 -11  -8 73.2884 122.242  19
 -10 -11  -8 28.9130 95.1879  18
 -10 -11  -8-18.3489 105.286  21
 -10 -11  -8-52.4011 93.6991  15
 -10 -11  -6 337.004 228.623   9
 -10 -10 -12 238.535 138.434  17
 -10 -10 -12 9.08602 96.0576  19
 -10 -10 -12 60.7824 99.0695  10
 -10 -10 -12-76.4077 143.682  21
 -10 -10 -12-7.60247 88.8612  20
 -10 -10 -11 209.592 122.842  17
 -10 -10 -11 110.037 110.298  10
 -10 -10 -11 69.7407 133.578  18
 -10 -10 -11-86.0598 142.373  19
 -10 -10 -11-41.1038 117.724   9
 -10 -10 -11-375.731 225.315  21
 -10 -10 -10-93.5910 99.3808  17
 -10 -10 -10-72.7252 125.000  19
 -10 -10 -10 303.810 141.947  10
 -10 -10 -10 221.313 152.810   9
 -10 -10 -10 237.993 168.842  21
 -10 -10 -10-170.088 167.446  18
 -10 -10  -9-47.0282 77.0885  19
 -10 -10  -9 204.850 135.742  15
 -10 -10  -9 160.533 92.7782  17
 -10 -10  -8 328.259 158.906  15
 -10 -10  -8 297.662 190.098  19
 -10 -10  -8 218.749 162.073  17
 -10 -10  -8 330.645 204.168  21
 -10 -10  -8 42.3066 79.2809  18
 -10 -10  -7-167.340 167.284   9
 -10 -10  -7-96.2089 85.0296  17
 -10 -10  -7-121.627 137.361  18
 -10 -10  -7-116.585 193.624  19
 -10 -10  -7-89.1690 158.166  21
 -10 -10  -7 377.897 198.053  15
 -10 -10  -6 333.101 173.305  19
 -10 -10  -6 54.8277 97.3329  21
 -10 -10  -6 143.687 97.3104  17
 -10 -10  -6 225.911 146.865  15
 -10 -10  -6 205.813 148.524  18
 -10 -10  -5 58.8826 112.093  17
 -10 -10  -5-212.108 157.272  19
 -10 -10  -5 85.1145 155.374  21
 -10 -10  -5-147.918 106.859  15
 -10 -10  -5 83.0126 132.298  18
 -10 -10  -4 268.399 124.243  15
 -10 -10  -4 22.2092 84.2749   9
 -10 -10  -4 78.3918 128.088  21
 -10 -10  -3 27.0550 141.617   9
 -10 -10  -2 265.096 164.744   9
 -10 -10  -1 174.896 164.272   9
 -10 -10   0-228.374 195.212   9
 -10  -9 -14-118.636 165.932  14
 -10  -9 -13 144.054 135.844  14
 -10  -9 -12 142.860 170.621  19
 -10  -9 -12 443.071 209.243   9
 -10  -9 -12 353.174 181.091  10
 -10  -9 -12 215.635 112.246  17
 -10  -9 -12-25.3683 88.8650  20
 -10  -9 -12 236.900 188.658  21
 -10  -9 -12 115.147 141.412  18
 -10  -9 -11 93.8215 111.955  17
 -10  -9 -11 404.329 249.439  21
 -10  -9 -11 94.7618 77.0919  20
 -10  -9 -11 256.972 157.672  18
 -10  -9 -11 240.692 149.240  19
 -10  -9 -11 437.373 179.753   9
 -10  -9 -10 431.095 188.009  10
 -10  -9 -10 587.606 246.099  19
 -10  -9 -10 168.186 155.813   9
 -10  -9 -10 277.701 166.160  17
 -10  -9 -10 296.252 197.109  21
 -10  -9 -10 221.876 148.500  18
 -10  -9  -9-158.909 148.765   9
 -10  -9  -9-118.491 178.685  18
 -10  -9  -9 66.4139 158.737  19
 -10  -9  -9 9.44235 129.584  21
 -10  -9  -9 33.2656 82.4961  10
 -10  -9  -9 49.9113 127.923  17
 -10  -9  -8 237.253 172.442  19
 -10  -9  -8 84.4487 97.7281  17
 -10  -9  -8 451.785 213.442  15
 -10  -9  -7 72.2080 78.1070   9
 -10  -9  -7 323.795 195.567  15
 -10  -9  -7-135.341 158.364  18
 -10  -9  -7 8.62491 91.8616  17
 -10  -9  -7-57.0344 93.2618  19
 -10  -9  -7 118.042 159.492  21
 -10  -9  -6 301.647 185.481  15
 -10  -9  -6-73.0617 129.437  18
 -10  -9  -6 173.287 161.362  21
 -10  -9  -6-62.1068 111.598  17
 -10  -9  -6 64.3025 83.3675  19
 -10  -9  -5-35.3794 120.815   9
 -10  -9  -5 67.1317 100.931  18
 -10  -9  -5-69.5627 98.9634  15
 -10  -9  -5 48.1723 101.486  19
 -10  -9  -5-71.0585 125.635  21
 -10  -9  -5-168.460 164.273  17
 -10  -9  -4 107.605 118.005  18
 -10  -9  -4-17.6734 173.716  21
 -10  -9  -4 53.4258 86.3372  17
 -10  -9  -4 184.530 112.905  15
 -10  -9  -4 378.623 202.589  19
 -10  -9  -3 74.0773 76.4049  15
 -10  -9  -3 16.1285 104.563  18
 -10  -9  -3 8.97178 71.9751  17
 -10  -9  -3 195.245 138.790   9
 -10  -9  -3-221.060 188.714  19
 -10  -9  -3-18.8980 139.507  21
 -10  -9  -2 231.463 182.216  18
 -10  -9  -2 199.479 147.512  17
 -10  -9  -2-15.6923 111.804  15
 -10  -9  -2 5.55388 160.271  21
 -10  -9  -2 367.434 211.372  19
 -10  -9  -2 1.08584 121.560   9
 -10  -9  -1-16.6762 104.363   9
 -10  -9   0 295.039 166.476   9
 -10  -9   1 232.003 136.420   9
 -10  -9   3 189.435 120.727   5
 -10  -8 -14-32.6227 108.138  14
 -10  -8 -13 82.3585 83.1116   9
 -10  -8 -13-172.229 156.222  20
 -10  -8 -13 314.786 192.993  19
 -10  -8 -13 123.879 117.454  17
 -10  -8 -13-112.346 129.626  18
 -10  -8 -13-276.405 194.042  21
 -10  -8 -13-144.090 105.836  14
 -10  -8 -12 91.8114 125.308  20
 -10  -8 -12 137.315 159.586  19
 -10  -8 -12 121.580 113.128   9
 -10  -8 -12-25.3866 100.158  17
 -10  -8 -12-78.9418 72.6275  18
 -10  -8 -12 299.954 187.462  21
 -10  -8 -12-56.3588 127.964  14
 -10  -8 -11 81.4919 113.476  18
 -10  -8 -11-265.650 192.854  21
 -10  -8 -11-62.5687 88.4470  14
 -10  -8 -11-67.6162 120.114  20
 -10  -8 -11 9.42579 84.7869  19
 -10  -8 -11 44.4247 80.8894   9
 -10  -8 -11-304.928 166.341  17
 -10  -8 -11-10.0376 72.5145  10
 -10  -8 -10-268.746 191.452  20
 -10  -8 -10 18.0789 92.1172  19
 -10  -8 -10 104.152 172.744  21
 -10  -8 -10-30.6315 139.380  18
 -10  -8 -10-144.443 153.668  17
 -10  -8 -10-127.712 130.254   9
 -10  -8  -9 59.7043 145.997  21
 -10  -8  -9 82.8266 85.9000   9
 -10  -8  -9 209.031 132.540  17
 -10  -8  -9 300.718 148.356  18
 -10  -8  -9 198.781 139.974  19
 -10  -8  -8 109.218 99.4457  18
 -10  -8  -8 82.7624 124.476  19
 -10  -8  -8 370.690 207.556  21
 -10  -8  -8 266.443 158.961  17
 -10  -8  -7-37.3125 107.938  17
 -10  -8  -7 92.0878 129.552  19
 -10  -8  -7 177.538 140.117  21
 -10  -8  -7-125.648 174.200  18
 -10  -8  -6 13.1734 92.9853   9
 -10  -8  -6 70.8563 123.762  17
 -10  -8  -6 69.4950 139.754  19
 -10  -8  -6-85.7598 72.6672  15
 -10  -8  -5 164.850 135.894   9
 -10  -8  -5-41.2373 109.751  18
 -10  -8  -5 94.3836 133.346  15
 -10  -8  -5 153.157 117.283  17
 -10  -8  -5 99.0666 172.344  19
 -10  -8  -5-143.544 140.234  21
 -10  -8  -4 898.952 262.480  17
 -10  -8  -4 1208.82 351.039  19
 -10  -8  -4 1083.00 287.830  15
 -10  -8  -4 929.268 283.432  18
 -10  -8  -4 883.414 301.358  21
 -10  -8  -3-5.91890 91.8110  17
 -10  -8  -3-73.0886 101.080  19
 -10  -8  -3-59.2362 116.145   9
 -10  -8  -3 114.832 217.083  21
 -10  -8  -3-88.9287 77.3178  18
 -10  -8  -3 151.160 146.377  15
 -10  -8  -2 459.707 206.780  19
 -10  -8  -2 187.062 138.018  21
 -10  -8  -2 395.657 194.938  18
 -10  -8  -2 811.430 232.300   9
 -10  -8  -2 282.316 146.747  15
 -10  -8  -2 186.073 129.754  17
 -10  -8  -1-109.796 119.777   9
 -10  -8  -1-52.7020 78.4437  15
 -10  -8  -1-118.953 161.182  19
 -10  -8  -1-81.3249 99.5578  17
 -10  -8  -1-18.7282 138.227  21
 -10  -8  -1 267.994 182.657  18
 -10  -8   0 239.512 170.958  21
 -10  -8   0 216.237 157.607  17
 -10  -8   0 182.143 177.076  19
 -10  -8   0 328.748 183.759  18
 -10  -8   0 208.213 129.281   9
 -10  -8   0 175.889 121.390  15
 -10  -8   1 52.0936 98.0901   9
 -10  -8   2 133.131 92.4688   5
 -10  -8   3 262.141 118.293   5
 -10  -7 -14 119.857 116.102   9
 -10  -7 -13-43.1007 138.866  21
 -10  -7 -13-30.1911 105.098  20
 -10  -7 -13 92.5487 106.725  14
 -10  -7 -13 128.716 110.040   9
 -10  -7 -13 334.997 187.250  18
 -10  -7 -13 64.3952 107.185  19
 -10  -7 -13 237.125 170.084  17
 -10  -7 -12 114.517 128.892  19
 -10  -7 -12 231.063 154.087   9
 -10  -7 -12 140.956 120.945  14
 -10  -7 -12 417.335 203.232  10
 -10  -7 -12 355.379 175.249  20
 -10  -7 -12 329.066 186.133  17
 -10  -7 -12 153.566 150.570  21
 -10  -7 -12 195.241 122.106  18
 -10  -7 -11 35.8201 104.174  14
 -10  -7 -11-40.4225 126.048  21
 -10  -7 -11 94.9471 130.106  18
 -10  -7 -11 25.2378 57.5660   9
 -10  -7 -11-2.20513 91.2832  19
 -10  -7 -11-297.928 163.915  17
 -10  -7 -11 118.272 171.564  20
 -10  -7 -10 165.007 115.880  14
 -10  -7 -10 101.263 100.220  18
 -10  -7 -10-36.6928 142.584  21
 -10  -7 -10 344.804 170.946  19
 -10  -7 -10-35.0339 93.9939   9
 -10  -7 -10 157.609 104.686  17
 -10  -7 -10 48.0858 120.000  20
 -10  -7  -9 40.4574 67.3782  14
 -10  -7  -9 124.921 129.710  17
 -10  -7  -9 229.711 139.884  18
 -10  -7  -9-75.7092 174.299  20
 -10  -7  -9 236.630 117.419  19
 -10  -7  -9-7.06590 76.0925   9
 -10  -7  -8-153.916 142.274  21
 -10  -7  -8 56.2446 93.9012  19
 -10  -7  -8 245.322 165.836  17
 -10  -7  -8 68.4905 76.1689   9
 -10  -7  -8-171.087 181.072  18
 -10  -7  -8-155.831 185.518  20
 -10  -7  -7-153.657 132.702  21
 -10  -7  -7-23.2924 78.7136  19
 -10  -7  -7-45.7436 79.4828  17
 -10  -7  -7 34.4694 79.7724  18
 -10  -7  -6-65.9787 112.818  21
 -10  -7  -6-99.9670 104.680  19
 -10  -7  -6-43.6919 89.1957  18
 -10  -7  -6-124.087 87.0369  17
 -10  -7  -5-71.2436 135.112  18
 -10  -7  -5-53.4906 124.896  19
 -10  -7  -5-113.331 85.4411  21
 -10  -7  -5 145.381 128.717  17
 -10  -7  -4 74.7571 110.221  19
 -10  -7  -4-20.0040 110.174   9
 -10  -7  -4-21.1320 80.7805  15
 -10  -7  -4 253.492 176.657  17
 -10  -7  -3 581.786 217.666  15
 -10  -7  -3 976.279 291.149  17
 -10  -7  -3 474.667 163.295   9
 -10  -7  -3 1082.37 323.129  19
 -10  -7  -2 756.610 256.420  18
 -10  -7  -2 817.383 258.097  15
 -10  -7  -2 776.565 279.052  19
 -10  -7  -2 681.860 211.846   9
 -10  -7  -2 353.393 247.467  21
 -10  -7  -2 770.079 257.492  17
 -10  -7  -1 549.549 213.272  15
 -10  -7  -1 637.378 293.241  21
 -10  -7  -1 383.875 134.063   5
 -10  -7  -1 729.585 272.503  19
 -10  -7  -1 348.507 169.575   9
 -10  -7  -1 295.134 156.474  17
 -10  -7  -1 722.916 257.439  18
 -10  -7   0 186.862 163.163  15
 -10  -7   0 477.822 251.844  21
 -10  -7   0-35.2938 142.727  17
 -10  -7   0-51.3492 124.786  19
 -10  -7   0-142.036 101.722   5
 -10  -7   0-15.3931 94.5724   9
 -10  -7   0 376.061 216.156  18
 -10  -7   1 857.390 192.276   5
 -10  -7   1 673.159 246.817  17
 -10  -7   1 656.288 240.749  18
 -10  -7   1 946.875 274.028  15
 -10  -7   1 1090.14 269.462   9
 -10  -7   1 632.822 273.108  19
 -10  -7   1 764.685 297.468  21
 -10  -7   2 89.7721 93.2437  17
 -10  -7   2-123.757 132.334  15
 -10  -7   2 83.9359 157.383  21
 -10  -7   3 19.7137 46.8942   5
 -10  -6 -14-196.117 122.150  19
 -10  -6 -14-109.666 148.716  17
 -10  -6 -14 43.9360 136.908  18
 -10  -6 -14-160.580 116.668  16
 -10  -6 -13 65.0085 103.678  18
 -10  -6 -13 26.4253 76.0653   9
 -10  -6 -13 75.0348 172.419  14
 -10  -6 -13-75.4999 102.374  16
 -10  -6 -13-65.7089 142.571  17
 -10  -6 -12-3.23392 74.1150  17
 -10  -6 -12 120.202 147.283  14
 -10  -6 -12 203.419 162.548  18
 -10  -6 -12 202.318 155.548  19
 -10  -6 -12 120.892 171.363  16
 -10  -6 -12 22.7329 110.011  20
 -10  -6 -12 33.7633 171.408  21
 -10  -6 -12 152.522 114.323   9
 -10  -6 -11-69.6156 165.754  19
 -10  -6 -11 20.0885 85.0971  18
 -10  -6 -11 119.449 208.041  21
 -10  -6 -11-15.2770 115.102  14
 -10  -6 -11 421.933 171.101   9
 -10  -6 -11 39.8256 82.4886  17
 -10  -6 -11-38.5826 128.196  20
 -10  -6 -10 59.8745 105.935  18
 -10  -6 -10 147.303 130.318  19
 -10  -6 -10 81.6377 113.571   9
 -10  -6 -10 107.643 132.872  16
 -10  -6 -10 99.3420 111.954  14
 -10  -6 -10 126.852 185.452  21
 -10  -6 -10 27.6207 71.8939  17
 -10  -6 -10 65.0751 117.382  20
 -10  -6  -9 486.054 198.707  14
 -10  -6  -9 346.753 189.995  17
 -10  -6  -9 353.768 208.046  21
 -10  -6  -9 315.842 171.640  16
 -10  -6  -9 279.190 147.004  18
 -10  -6  -9 334.705 156.378   9
 -10  -6  -9 272.227 212.792  20
 -10  -6  -9 447.702 214.205  19
 -10  -6  -8 274.811 177.861  20
 -10  -6  -8 127.489 124.956  18
 -10  -6  -8 155.079 100.807   9
 -10  -6  -8-37.9368 76.0244  14
 -10  -6  -8 133.422 139.825  21
 -10  -6  -8 214.137 158.498  19
 -10  -6  -8 137.071 125.028  17
 -10  -6  -7 2.62770 83.1591   9
 -10  -6  -7-66.0264 167.502  21
 -10  -6  -7-42.0684 135.175  18
 -10  -6  -7 22.6086 69.5388  17
 -10  -6  -7 73.3828 137.441  19
 -10  -6  -7 11.0797 78.5228  14
 -10  -6  -7-292.315 226.147  20
 -10  -6  -6 173.418 226.409  21
 -10  -6  -6-6.82364 94.3777  20
 -10  -6  -6-40.4031 87.7959  18
 -10  -6  -6-153.965 127.891  19
 -10  -6  -6 40.4543 66.4116  17
 -10  -6  -5 34.7508 139.666  18
 -10  -6  -5-160.634 164.318  21
 -10  -6  -5-57.1545 139.219  19
 -10  -6  -5 72.7379 138.412  17
 -10  -6  -5-69.2229 72.5588   9
 -10  -6  -4 10.1754 76.8034  17
 -10  -6  -4 77.6301 135.065  19
 -10  -6  -4-101.717 143.741  18
 -10  -6  -3-13.2108 88.3338  19
 -10  -6  -3 140.684 104.838   5
 -10  -6  -3 26.7855 132.022  21
 -10  -6  -3-64.1825 106.676  17
 -10  -6  -3 28.0723 90.8626  18
 -10  -6  -2 357.882 181.423  17
 -10  -6  -2-54.5465 68.6969   5
 -10  -6  -2 110.462 82.5059  18
 -10  -6  -2 231.376 194.528  21
 -10  -6  -2 280.003 182.423  19
 -10  -6  -1 442.647 205.344  15
 -10  -6  -1 437.148 209.866  19
 -10  -6  -1 160.290 104.132   5
 -10  -6  -1-84.9928 114.433  17
 -10  -6   0-113.979 152.546  17
 -10  -6   0 176.721 88.7655   5
 -10  -6   0 36.2064 83.2388  15
 -10  -6   0 26.2240 132.551  19
 -10  -6   1 132.038 161.705  19
 -10  -6   1 167.375 139.522  15
 -10  -6   1 116.853 72.8206   5
 -10  -6   1 270.563 153.346  17
 -10  -6   2 143.353 164.253  17
 -10  -6   2 48.9692 82.0576  18
 -10  -6   2 135.673 145.179  21
 -10  -6   2 432.913 208.140  15
 -10  -6   2 274.141 171.335  19
 -10  -6   2 287.077 131.292   5
 -10  -6   3-13.6293 88.7533  21
 -10  -6   3-3.18003 94.0906  18
 -10  -6   3-6.55418 62.3351  15
 -10  -6   3 306.964 197.151  19
 -10  -6   3-7.95111 94.4371  17
 -10  -5 -14 30.3674 92.3569  17
 -10  -5 -14 271.234 177.612  16
 -10  -5 -14-8.88606 121.939  19
 -10  -5 -14 120.465 137.003  18
 -10  -5 -14 33.6975 116.275  20
 -10  -5 -13 33.1427 81.7135  17
 -10  -5 -13-28.9481 118.921  19
 -10  -5 -13 42.5947 135.887  16
 -10  -5 -13-124.059 159.660  14
 -10  -5 -13-176.383 151.580  18
 -10  -5 -12 77.8646 114.327  17
 -10  -5 -12 226.264 176.554  14
 -10  -5 -12 287.343 147.537  18
 -10  -5 -11-147.143 121.142  14
 -10  -5 -11 0.34754 95.7884  21
 -10  -5 -11-117.183 160.216  17
 -10  -5 -11-18.7298 88.5070  19
 -10  -5 -11 193.880 153.031  20
 -10  -5 -11 27.7630 119.552  18
 -10  -5 -11-272.172 183.190  16
 -10  -5 -10 157.369 122.769  16
 -10  -5 -10 382.914 180.417  20
 -10  -5 -10 535.250 227.577  18
 -10  -5 -10 72.5483 89.9454  19
 -10  -5 -10 730.782 253.386  17
 -10  -5 -10 386.507 231.568  21
 -10  -5 -10 516.827 217.656  14
 -10  -5  -9 398.506 183.808  17
 -10  -5  -9 626.575 216.189  14
 -10  -5  -9 536.204 230.159  18
 -10  -5  -9 325.781 180.842  19
 -10  -5  -9 355.010 214.907  21
 -10  -5  -9 157.628 160.529  20
 -10  -5  -8 221.519 163.953  17
 -10  -5  -8 262.446 187.258  20
 -10  -5  -8 61.1150 88.3179  21
 -10  -5  -8-120.435 150.139  19
 -10  -5  -8 263.330 123.898  14
 -10  -5  -8 375.904 198.361  18
 -10  -5  -7 574.231 187.475  14
 -10  -5  -7 746.177 268.250  17
 -10  -5  -7 954.909 288.699  19
 -10  -5  -7 793.622 244.174  20
 -10  -5  -7 977.083 334.692  21
 -10  -5  -7 728.590 248.441  18
 -10  -5  -6 80.0387 129.905  17
 -10  -5  -6 302.723 198.167  20
 -10  -5  -6 199.628 158.744  21
 -10  -5  -6 120.463 139.150  19
 -10  -5  -6 18.5997 86.3688  14
 -10  -5  -6 108.289 126.577  18
 -10  -5  -5-350.845 191.013  19
 -10  -5  -5 10.3786 126.879  20
 -10  -5  -5 370.204 220.097  21
 -10  -5  -5 81.6363 67.5185  14
 -10  -5  -5 543.669 232.134  17
 -10  -5  -5 151.182 115.474  18
 -10  -5  -4 58.2742 141.140  17
 -10  -5  -4-112.892 138.612  21
 -10  -5  -4-198.044 147.899  20
 -10  -5  -4 87.0167 76.0464   5
 -10  -5  -4-23.6615 143.445  19
 -10  -5  -4 174.779 162.265  18
 -10  -5  -3 2.49128 104.605  17
 -10  -5  -3 20.9528 118.937  19
 -10  -5  -3 112.931 93.6465   5
 -10  -5  -3 227.570 211.009  21
 -10  -5  -3 3.42026 114.434  18
 -10  -5  -2 89.1883 166.800  21
 -10  -5  -2-18.8623 103.144  18
 -10  -5  -2-303.534 175.425  19
 -10  -5  -2 63.1412 96.8783  17
 -10  -5  -2 115.321 93.0623   5
 -10  -5  -1 398.879 251.560  21
 -10  -5  -1 402.789 127.022   5
 -10  -5  -1 423.904 208.795  19
 -10  -5  -1 374.760 199.858  18
 -10  -5  -1 717.859 255.753  17
 -10  -5   0 132.231 224.617  21
 -10  -5   0 358.814 196.318  19
 -10  -5   0 323.430 217.253  18
 -10  -5   0 38.0167 126.186  17
 -10  -5   0 283.897 122.798   5
 -10  -5   1 477.945 243.557  21
 -10  -5   1 807.422 269.171  19
 -10  -5   1 692.664 184.453   5
 -10  -5   1 485.139 214.339  18
 -10  -5   1 693.610 241.597  17
 -10  -5   2 122.679 147.216  17
 -10  -5   2-113.970 99.6094   5
 -10  -5   2-5.52661 139.170  21
 -10  -5   2 82.1599 137.576  19
 -10  -5   2-231.687 159.053  18
 -10  -5   3 130.420 136.861  17
 -10  -5   3-202.802 111.207   5
 -10  -5   3-171.491 156.765  18
 -10  -5   3 95.8511 142.326  19
 -10  -5   3 31.9118 105.451  21
 -10  -5   4 58.3100 82.1932  18
 -10  -5   4-38.6412 78.9787  17
 -10  -5   4 290.838 194.913  19
 -10  -5   4 16.4672 116.096  21
 -10  -5   4 28.6582 83.1325   5
 -10  -4 -14-12.7609 104.146  17
 -10  -4 -14 95.5019 104.650  18
 -10  -4 -13 216.628 159.025  19
 -10  -4 -13 407.321 202.537  18
 -10  -4 -13 22.3107 77.3219  17
 -10  -4 -13 13.9342 114.253  20
 -10  -4 -13-54.7278 134.168  16
 -10  -4 -12-85.5274 160.320  19
 -10  -4 -12-142.139 138.953  17
 -10  -4 -12 192.808 126.674  20
 -10  -4 -12 362.233 188.011  14
 -10  -4 -12 411.723 232.178  18
 -10  -4 -11 390.638 161.991  16
 -10  -4 -11 645.379 263.694  19
 -10  -4 -11 356.217 193.409  17
 -10  -4 -11 490.435 242.816  18
 -10  -4 -11 682.472 257.918  14
 -10  -4 -10 464.834 200.981  18
 -10  -4 -10 333.217 154.222  14
 -10  -4  -9 104.311 120.326  17
 -10  -4  -9 237.158 182.846  20
 -10  -4  -9 71.0161 117.713  19
 -10  -4  -9-105.051 117.556  21
 -10  -4  -9 99.2950 120.260  18
 -10  -4  -9 9.93624 89.5349  14
 -10  -4  -8-76.1730 126.521  18
 -10  -4  -8-89.4857 135.831  21
 -10  -4  -8-116.963 173.535  17
 -10  -4  -8 110.409 152.865  20
 -10  -4  -8-46.1203 102.953  14
 -10  -4  -8 100.473 144.978  19
 -10  -4  -7 395.188 194.976  19
 -10  -4  -7 294.605 162.727  17
 -10  -4  -7-3.80557 100.955  21
 -10  -4  -7-134.211 87.2411  18
 -10  -4  -7 124.384 126.541  14
 -10  -4  -7-21.3927 133.135  20
 -10  -4  -7 179.678 170.643  16
 -10  -4  -6-7.41395 101.793  20
 -10  -4  -6 25.3077 112.152  14
 -10  -4  -6 161.746 121.167  18
 -10  -4  -6 15.8943 105.338  17
 -10  -4  -6-11.3888 97.0221  19
 -10  -4  -6-301.453 196.617  21
 -10  -4  -5 370.618 201.426  20
 -10  -4  -5 35.4824 79.9229  14
 -10  -4  -5 106.420 93.1784  17
 -10  -4  -5 54.0152 94.5725  18
 -10  -4  -5 6.95159 112.195  19
 -10  -4  -5 196.243 166.203  21
 -10  -4  -4 134.306 147.683  19
 -10  -4  -4 243.601 168.056  20
 -10  -4  -4-130.810 106.613   5
 -10  -4  -4 390.203 195.130  17
 -10  -4  -4 257.393 203.652  21
 -10  -4  -4 9.18857 98.7819  18
 -10  -4  -4 26.0556 99.9837  14
 -10  -4  -3-39.5444 92.5639  20
 -10  -4  -3 113.425 167.896  18
 -10  -4  -3 93.8335 131.016  17
 -10  -4  -3 188.357 110.882   5
 -10  -4  -3-61.8731 151.094  21
 -10  -4  -3 24.9171 83.1566  19
 -10  -4  -2-44.8136 145.103  18
 -10  -4  -2 45.4242 81.1079   5
 -10  -4  -2 197.706 160.895  20
 -10  -4  -2 171.395 121.759  17
 -10  -4  -2-306.765 215.681  19
 -10  -4  -2 312.002 172.563  21
 -10  -4  -1-65.9534 145.707  19
 -10  -4  -1 168.755 146.694  20
 -10  -4  -1-292.764 216.753  18
 -10  -4  -1 163.346 184.228  17
 -10  -4  -1 144.776 95.1316   5
 -10  -4  -1 100.137 133.657  21
 -10  -4   0-106.669 108.554   5
 -10  -4   0-487.787 249.414  21
 -10  -4   0-63.0560 122.677  18
 -10  -4   0-316.545 172.845  17
 -10  -4   0-259.598 202.678  19
 -10  -4   0-21.2549 98.5840  20
 -10  -4   1 74.3470 78.2055   5
 -10  -4   1 69.6783 87.4112  18
 -10  -4   1 109.007 160.290  21
 -10  -4   1-27.9441 118.233  17
 -10  -4   1 370.506 183.625  19
 -10  -4   2 374.725 174.988  17
 -10  -4   2 270.195 123.397   5
 -10  -4   2 490.302 214.655  18
 -10  -4   2 658.404 254.745  19
 -10  -4   2 524.307 262.663  21
 -10  -4   3 409.085 219.339  19
 -10  -4   3 712.459 306.202  21
 -10  -4   3 290.021 163.375  18
 -10  -4   3 529.427 159.128   5
 -10  -4   3 754.476 273.552  17
 -10  -4   4 91.3607 124.377  21
 -10  -4   4 140.650 146.492  17
 -10  -4   4 164.594 117.815  18
 -10  -4   4-16.1602 113.989   5
 -10  -4   4-10.3515 94.4338  19
 -10  -4   5-232.952 177.391  18
 -10  -4   5 23.8653 130.066  19
 -10  -4   5 133.361 182.868  21
 -10  -4   5 182.438 123.609  17
 -10  -3 -13 86.2691 146.833  17
 -10  -3 -13 27.2343 131.330  18
 -10  -3 -12-411.216 260.718  14
 -10  -3 -12-201.027 122.084  20
 -10  -3 -12 67.8747 137.072  16
 -10  -3 -12-119.471 133.746  18
 -10  -3 -12 333.832 221.470  17
 -10  -3 -12-142.332 188.631  19
 -10  -3 -11-206.714 179.276  14
 -10  -3 -11 9.67812 137.529  20
 -10  -3 -11 71.7994 111.989  19
 -10  -3 -11-56.2676 79.4505  17
 -10  -3 -11-237.085 171.949  16
 -10  -3 -11 296.438 156.347  18
 -10  -3 -10 185.592 202.947  19
 -10  -3 -10 430.355 224.552  18
 -10  -3 -10-145.336 190.306  14
 -10  -3 -10 353.289 198.110  17
 -10  -3  -9 1260.99 302.949  14
 -10  -3  -9 1217.98 351.876  18
 -10  -3  -9 1544.51 358.444  17
 -10  -3  -8 799.493 259.344  17
 -10  -3  -8 527.755 201.604  18
 -10  -3  -8 439.388 169.460  14
 -10  -3  -7-119.028 151.256  18
 -10  -3  -7 328.292 208.538  16
 -10  -3  -7 5.69623 72.7921   5
 -10  -3  -7-161.447 204.239  17
 -10  -3  -7 42.7012 152.069  19
 -10  -3  -7-63.2977 109.358  21
 -10  -3  -7-197.120 162.633  14
 -10  -3  -7 228.397 176.530  20
 -10  -3  -6 172.049 131.126  14
 -10  -3  -6 38.1345 97.8000   5
 -10  -3  -6 188.603 158.625  19
 -10  -3  -6 25.4605 131.174  17
 -10  -3  -6 204.725 188.520  20
 -10  -3  -6 62.2781 119.710  21
 -10  -3  -6-23.6607 81.4400  18
 -10  -3  -5 177.994 184.875  21
 -10  -3  -5 173.254 133.908  19
 -10  -3  -5 448.161 184.695  14
 -10  -3  -5 441.810 210.718  18
 -10  -3  -5 192.431 85.6557   5
 -10  -3  -5 228.172 160.671  20
 -10  -3  -5 164.703 72.4292  17
 -10  -3  -4-68.1304 156.257  21
 -10  -3  -4-16.0184 81.9726  19
 -10  -3  -4 61.0571 70.8949  17
 -10  -3  -4 201.931 127.950  20
 -10  -3  -4 36.0698 97.3413  18
 -10  -3  -4 235.806 122.466  14
 -10  -3  -3 242.612 148.780  18
 -10  -3  -3 64.0626 109.933  21
 -10  -3  -3 22.2018 65.6171   5
 -10  -3  -3 266.487 167.544  17
 -10  -3  -3 146.089 134.505  20
 -10  -3  -2 650.823 240.346  17
 -10  -3  -2 503.691 222.224  19
 -10  -3  -2 660.212 172.327   5
 -10  -3  -2 531.554 197.330  18
 -10  -3  -2 349.356 220.383  20
 -10  -3  -2 639.975 299.444  21
 -10  -3  -1 9.66747 75.4946  18
 -10  -3  -1-129.869 141.731  21
 -10  -3  -1-92.2305 150.846  20
 -10  -3  -1 88.5632 107.796  19
 -10  -3  -1 142.458 123.758   5
 -10  -3  -1 117.881 109.698  17
 -10  -3   0 364.094 147.992   5
 -10  -3   0 511.435 217.020  18
 -10  -3   0 479.944 207.873  19
 -10  -3   0 445.098 223.492  20
 -10  -3   0 197.795 158.885  17
 -10  -3   0-24.5936 140.681  21
 -10  -3   1 330.823 181.732  20
 -10  -3   1 199.234 172.764  19
 -10  -3   1 50.1522 74.8587  17
 -10  -3   1 98.7827 86.9274   5
 -10  -3   1-24.3191 138.777  18
 -10  -3   1 355.060 185.241  21
 -10  -3   2-428.189 213.611  19
 -10  -3   2 98.3675 113.612  17
 -10  -3   2 69.9680 129.619  21
 -10  -3   2 192.185 176.112  18
 -10  -3   2-76.7946 101.050   5
 -10  -3   2-200.997 208.010  20
 -10  -3   3-149.582 168.354  20
 -10  -3   3-18.7365 149.680  19
 -10  -3   3 106.842 156.082  17
 -10  -3   3-14.4024 102.472  21
 -10  -3   3 233.430 156.821  18
 -10  -3   3 11.4267 73.8188   5
 -10  -3   4 43.0302 119.266  17
 -10  -3   4-113.133 158.995  21
 -10  -3   4-230.792 161.370  19
 -10  -3   4-51.3323 100.912  20
 -10  -3   4-5.11683 87.0028  18
 -10  -3   5-78.4804 131.466  18
 -10  -3   5-248.639 168.499  19
 -10  -3   5-328.896 214.403  21
 -10  -3   5 99.3616 97.6483  17
 -10  -3   5 39.9773 110.584  20
 -10  -3   6 223.160 182.438  18
 -10  -3   6 70.6526 115.198  17
 -10  -3   6 54.5462 143.797  20
 -10  -3   6-83.9146 152.066  19
 -10  -3   6-190.650 184.145  21
 -10  -2 -12-187.577 150.184  17
 -10  -2 -11 65.8406 103.468  14
 -10  -2 -11-36.1802 99.8281  18
 -10  -2 -11 92.3241 142.743  17
 -10  -2 -10 370.925 194.900  14
 -10  -2 -10 476.785 240.957  17
 -10  -2 -10 338.642 181.967  19
 -10  -2 -10 167.734 157.879  20
 -10  -2 -10 388.917 222.471  18
 -10  -2  -9 389.429 225.874  19
 -10  -2  -9 370.932 173.789  17
 -10  -2  -9 659.980 216.187  14
 -10  -2  -9 747.976 303.405  20
 -10  -2  -9 973.496 306.580  18
 -10  -2  -8 289.391 182.321  14
 -10  -2  -8 71.6268 101.907  17
 -10  -2  -8-16.3842 130.868  18
 -10  -2  -8-65.1839 81.9672   5
 -10  -2  -8 23.1560 119.241  19
 -10  -2  -7 673.585 205.690   5
 -10  -2  -7 520.091 238.529  18
 -10  -2  -7 1030.29 320.973  17
 -10  -2  -7 413.761 176.495  14
 -10  -2  -6-184.197 172.366  17
 -10  -2  -6-24.5289 71.5967   5
 -10  -2  -6-143.878 184.968  18
 -10  -2  -6-14.2747 113.390  14
 -10  -2  -5 43.0836 131.886  18
 -10  -2  -5 157.893 165.346  14
 -10  -2  -5-60.6913 102.087  17
 -10  -2  -5 51.5651 142.378  19
 -10  -2  -5 282.365 143.169  20
 -10  -2  -5 62.3493 152.630  21
 -10  -2  -4 292.523 127.009   5
 -10  -2  -4 82.7861 117.077  20
 -10  -2  -4-5.99826 92.5891  19
 -10  -2  -4 43.8454 87.9697  17
 -10  -2  -4-24.5109 119.192  21
 -10  -2  -4 133.194 143.487  18
 -10  -2  -3 333.565 176.552  17
 -10  -2  -3 189.804 179.956  19
 -10  -2  -3 251.498 193.422  18
 -10  -2  -3 3.65261 126.052  20
 -10  -2  -3 124.888 173.460  21
 -10  -2  -2 39.4428 101.771  19
 -10  -2  -2 188.414 178.096  18
 -10  -2  -2 354.489 206.743  20
 -10  -2  -2-276.434 209.763  17
 -10  -2  -2 263.266 179.945  21
 -10  -2  -2 83.5649 78.2081   5
 -10  -2  -1 1066.31 306.139  18
 -10  -2  -1 886.355 273.027  19
 -10  -2  -1 901.099 321.889  21
 -10  -2  -1 688.268 254.653  20
 -10  -2  -1 1088.93 242.648   5
 -10  -2  -1 985.064 295.038  17
 -10  -2   0 87.8540 82.0765  20
 -10  -2   0 8.25629 109.086  21
 -10  -2   0-41.5730 112.284  19
 -10  -2   0 89.3146 128.043  17
 -10  -2   0-39.2356 86.2508  18
 -10  -2   0 157.016 131.447   5
 -10  -2   1 781.890 282.048  17
 -10  -2   1 1094.40 241.330   5
 -10  -2   1 1043.20 360.465  21
 -10  -2   1 975.019 311.074  20
 -10  -2   1 504.855 227.077  19
 -10  -2   1 470.436 215.175  18
 -10  -2   2 747.659 262.339  18
 -10  -2   2 432.235 210.481  19
 -10  -2   2 961.591 347.853  21
 -10  -2   2 772.497 292.929  20
 -10  -2   2 815.805 276.713  17
 -10  -2   2 669.867 182.538   5
 -10  -2   3 146.840 120.848  19
 -10  -2   3-35.9943 69.4932  17
 -10  -2   3 133.089 144.456  21
 -10  -2   3-36.3676 98.7082  18
 -10  -2   3 436.346 223.960  20
 -10  -2   3 233.624 139.042   5
 -10  -2   4 85.6163 109.639  20
 -10  -2   4 28.0054 105.523  18
 -10  -2   4-81.8934 97.6064  17
 -10  -2   4 68.2211 144.697  21
 -10  -2   4-148.482 125.510  19
 -10  -2   5 93.4072 75.0884  17
 -10  -2   5 72.9762 97.1680  18
 -10  -2   5 326.519 190.975  19
 -10  -2   5 231.185 165.053  21
 -10  -2   5 325.696 206.612  20
 -10  -2   6 78.1597 113.471  18
 -10  -2   6 106.808 78.6340  17
 -10  -2   6-76.7844 138.674  20
 -10  -2   6-137.206 124.990  19
 -10  -2   6 10.6816 105.906  21
 -10  -1 -10 197.612 196.478  14
 -10  -1  -9 94.4500 108.534  20
 -10  -1  -9 172.749 133.178  19
 -10  -1  -9 200.016 165.204  18
 -10  -1  -9 269.533 210.420  17
 -10  -1  -9 410.330 206.055  14
 -10  -1  -9 102.959 73.1529   5
 -10  -1  -8 683.549 258.143  17
 -10  -1  -8 462.271 224.702  20
 -10  -1  -8 1018.26 340.286  18
 -10  -1  -8 953.669 317.836  19
 -10  -1  -8 1053.04 289.486  14
 -10  -1  -7 1403.93 355.712  18
 -10  -1  -7 1282.87 330.194  14
 -10  -1  -7 1287.11 360.914  19
 -10  -1  -7 1033.72 315.189  20
 -10  -1  -7 1246.79 341.368  17
 -10  -1  -7 1091.17 251.633   5
 -10  -1  -6 145.881 114.281  18
 -10  -1  -6 374.592 179.058   5
 -10  -1  -6 169.587 101.514  17
 -10  -1  -6-25.5639 107.281  19
 -10  -1  -5 192.274 126.995   5
 -10  -1  -5 111.807 115.505  18
 -10  -1  -5-5.60568 125.194  19
 -10  -1  -5 79.2543 114.548  17
 -10  -1  -4 240.079 159.357  17
 -10  -1  -4 126.989 95.3200  18
 -10  -1  -3-24.3782 90.7294   5
 -10  -1  -3-54.5695 135.995  17
 -10  -1  -3-103.349 126.909  18
 -10  -1  -2 278.539 166.691  17
 -10  -1  -2 115.343 182.644  21
 -10  -1  -2 73.3697 98.3554  18
 -10  -1  -2-10.8762 97.0815  20
 -10  -1  -2 244.367 149.788  19
 -10  -1  -1 147.365 149.498  19
 -10  -1  -1 150.818 134.303  20
 -10  -1  -1-96.0545 153.183  18
 -10  -1  -1-35.2074 114.024  21
 -10  -1  -1 199.069 114.623   5
 -10  -1  -1 195.425 124.047  17
 -10  -1   0 75.4024 93.1616   5
 -10  -1   0 205.675 161.695  19
 -10  -1   0-130.619 95.5351  18
 -10  -1   0-52.4014 105.598  21
 -10  -1   0 66.7185 99.5793  20
 -10  -1   0 66.1848 125.871  17
 -10  -1   1 69.7729 107.167  21
 -10  -1   1 116.264 201.356  20
 -10  -1   1 322.754 153.138   5
 -10  -1   1 76.5940 91.4437  18
 -10  -1   1 192.891 111.945  17
 -10  -1   1 302.947 177.773  19
 -10  -1   2 101.372 107.526  19
 -10  -1   2-149.909 166.695  21
 -10  -1   2 167.013 150.037  17
 -10  -1   2 235.223 158.547   5
 -10  -1   2-132.307 127.658  18
 -10  -1   2 148.460 145.747  20
 -10  -1   3 177.750 154.133  20
 -10  -1   3-12.5799 103.190  21
 -10  -1   3-41.9636 116.899  19
 -10  -1   3 86.8892 98.8893  17
 -10  -1   4 146.968 175.137  19
 -10  -1   4 117.458 105.697  21
 -10  -1   4-67.1765 110.249  20
 -10  -1   4-96.4310 109.764  17
 -10  -1   4 18.9797 129.561  18
 -10  -1   5-22.9795 92.4288  19
 -10  -1   5 72.5706 97.1154  17
 -10  -1   5-133.071 166.916  21
 -10  -1   5 45.6921 122.418  18
 -10  -1   5 87.0701 121.537  20
 -10   0  -8-122.155 131.437  14
 -10   0  -7 206.089 146.868  18
 -10   0  -7 211.288 152.336  14
 -10   0  -7 367.074 214.771  17
 -10   0  -7 267.767 145.649   5
 -10   0  -6 557.563 244.989  17
 -10   0  -6 147.242 122.689  20
 -10   0  -6 264.849 191.481  18
 -10   0  -6 354.820 157.207   5
 -10   0  -6 98.4270 134.256  19
 -10   0  -5-46.6557 127.046  18
 -10   0  -5 76.1187 108.723  17
 -10   0  -5 230.157 197.489  19
 -10   0  -5-64.6310 162.757  20
 -10   0  -5 70.9111 76.9378   5
 -10   0  -4-44.9483 179.694  19
 -10   0  -4 112.887 151.650  17
 -10   0  -4 93.1322 88.7469   5
 -10   0  -4 569.465 268.645  20
 -10   0  -4 337.875 191.298  18
 -10   0  -3 290.898 178.465  19
 -10   0  -3 147.369 145.700  18
 -10   0  -3 98.3159 103.155  17
 -10   0  -2 148.510 154.105  18
 -10   0  -2 82.0185 119.200  17
 -10   0  -2 233.628 174.555  19
 -10   0  -2 559.384 196.511   5
 -10   0  -1 64.1363 85.1164  19
 -10   0  -1-103.665 118.031  17
 -10   0   0-96.9347 118.489   5
 -10   0   0 112.687 125.183  18
 -10   0   0-193.816 160.810  17
 -10   0   1 173.620 117.567  17
 -10   0   1 214.907 180.103  18
 -10   0   1 267.966 166.541   5
 -10   0   2 238.801 166.747  18
 -10   0   2 88.2582 117.245  17
 -10   0   3 702.240 260.242  18
 -10   0   3 851.729 270.208  17
 -10   0   4-80.5307 140.585  18
 -10   0   4-12.7877 89.6461  17
 -10   0   5-6.33275 89.0916  18
 -10   0   5 19.6761 120.596  17
 -10   1  -8-1.17202 103.333   5
 -10   1  -6 218.736 145.058   5
 -10   1  -5-4.53786 104.392   5
 -10   1  -4 113.675 116.965   5
 -10   1  -3 135.290 155.808  17
 -10   1  -3 37.9734 88.5281   5
 -10   1  -3 2.67375 103.346  18
 -10   1  -3 161.854 101.221   8
 -10   1  -3-215.492 132.414  20
 -10   1  -3 89.1359 116.237  19
 -10   1  -2 5.60222 68.4146  17
 -10   1  -2-42.5164 128.446  18
 -10   1  -2 114.789 135.061  19
 -10   1  -2 31.0671 167.789  20
 -10   1  -1-49.0245 103.636  18
 -10   1  -1 69.0953 106.807  20
 -10   1  -1 205.560 159.562  19
 -10   1  -1 274.469 145.838   5
 -10   1  -1 29.7865 69.8586  17
 -10   1   0 0.32808 136.197  20
 -10   1   0 254.812 157.611  17
 -10   1   0 195.387 178.261  19
 -10   1   0 69.0810 120.670  18
 -10   1   1 345.618 220.714  20
 -10   1   1 125.951 143.172  19
 -10   1   1 64.8555 98.8724  17
 -10   1   1-255.750 148.110  18
 -10   1   2 280.797 178.867  18
 -10   1   2 208.289 149.845  20
 -10   1   2 361.573 203.203  17
 -10   1   2 412.604 224.232  19
 -10   1   3 247.061 200.571  18
 -10   1   3 394.368 207.673  17
 -10   1   3 124.220 144.866  19
 -10   1   4 1042.13 330.477  19
 -10   1   4 875.064 276.795  17
 -10   1   4 845.302 279.903  18
 -10   2  -3 27.7006 76.6317   8
 -10   2  -2-52.9607 134.339   8
 -10   2  -1 112.128 82.7652   8
 -10   2   0-346.006 160.600   8
 -10   3  -2 31.5153 98.6804   8
  -9 -13 -10-104.075 81.4926  17
  -9 -13 -10 49.1170 117.629  18
  -9 -13 -10-21.0565 100.464  21
  -9 -13 -10 206.245 199.377  19
  -9 -13 -10-9.56798 66.4376  15
  -9 -13  -9-77.4219 138.108  18
  -9 -13  -9 68.1771 113.127  15
  -9 -13  -9 95.1711 115.154  17
  -9 -13  -9-85.6704 129.687  21
  -9 -13  -9 27.1637 84.8515  19
  -9 -12 -11-172.925 139.981  15
  -9 -12 -11 28.4413 82.0547  18
  -9 -12 -11 165.052 186.361  21
  -9 -12 -11-143.529 118.452  17
  -9 -12 -11 93.9902 81.0643  19
  -9 -12 -10 63.0402 108.856  18
  -9 -12 -10-175.353 186.872  21
  -9 -12 -10 72.6954 74.5766  15
  -9 -12 -10 8.13702 79.0453  17
  -9 -12 -10-5.08479 96.7694  19
  -9 -12  -9 207.196 149.892  17
  -9 -12  -9 74.4727 83.8659  15
  -9 -12  -9 136.292 128.507  21
  -9 -12  -9 223.919 174.141  18
  -9 -12  -9 344.948 179.868  19
  -9 -12  -8 247.528 142.921  15
  -9 -12  -8 80.4596 108.373  18
  -9 -12  -8 202.171 228.514  21
  -9 -12  -8-36.1661 98.4938  19
  -9 -12  -8 49.7589 118.613  17
  -9 -12  -7 183.681 131.866  15
  -9 -12  -7 42.5537 111.857  19
  -9 -12  -7 60.1195 85.5224  18
  -9 -12  -7 57.8087 72.2916  17
  -9 -12  -7 298.596 255.162  21
  -9 -12  -6-43.9162 79.1606  15
  -9 -12  -6-83.4123 110.231  17
  -9 -12  -6 22.7307 81.8157  19
  -9 -12  -6-52.5162 98.6592  18
  -9 -12  -6-14.0474 175.764  21
  -9 -12  -5 548.457 198.392  15
  -9 -12  -5 708.550 267.597  18
  -9 -12  -5 288.481 147.143  19
  -9 -12  -5 375.422 192.858  21
  -9 -12  -5 399.604 174.982  17
  -9 -11 -13 79.2283 91.6309  10
  -9 -11 -12 191.583 105.705  10
  -9 -11 -11-79.7644 134.921  18
  -9 -11 -11 348.420 189.949  19
  -9 -11 -11 133.752 127.380  15
  -9 -11 -11-23.3143 103.149  17
  -9 -11 -11 130.660 146.489  21
  -9 -11 -10 578.729 197.127  17
  -9 -11 -10 677.474 210.427  15
  -9 -11 -10 520.255 209.542  18
  -9 -11 -10 668.912 245.718  19
  -9 -11 -10 436.924 231.110  21
  -9 -11  -9 95.4136 142.000  18
  -9 -11  -9 105.370 115.434  15
  -9 -11  -9 217.765 165.597  21
  -9 -11  -9 113.540 104.367  17
  -9 -11  -9-35.3140 104.274  19
  -9 -11  -8 554.272 262.551  21
  -9 -11  -8 605.796 221.667  19
  -9 -11  -8 591.758 212.514  17
  -9 -11  -8 682.973 222.101  15
  -9 -11  -8 619.284 210.279  18
  -9 -11  -8 475.260 205.435   9
  -9 -11  -7-75.5421 128.957  15
  -9 -11  -7-88.4730 153.165  21
  -9 -11  -7 231.376 170.219  17
  -9 -11  -7-47.2245 96.9652  19
  -9 -11  -7 167.299 147.270  18
  -9 -11  -6-11.3083 106.516   9
  -9 -11  -6 71.0660 91.7429  21
  -9 -11  -6-47.5305 75.9484  15
  -9 -11  -6-29.6576 78.8846  19
  -9 -11  -6 6.52324 103.977  17
  -9 -11  -6 141.036 158.094  18
  -9 -11  -5 420.438 222.976  21
  -9 -11  -5-184.189 143.616  19
  -9 -11  -5 216.929 138.461  15
  -9 -11  -5 169.007 122.041   9
  -9 -11  -5-46.9784 129.382  18
  -9 -11  -5 80.0539 127.560  17
  -9 -11  -4 95.1446 85.9244  21
  -9 -11  -4 175.023 144.082  18
  -9 -11  -4-94.9157 93.2265  15
  -9 -11  -4 191.350 108.502  19
  -9 -11  -4 88.9418 111.936  17
  -9 -11  -4 25.0835 105.803   9
  -9 -11  -3 160.086 141.711  15
  -9 -11  -3 118.762 115.909  18
  -9 -11  -3 349.924 215.975  17
  -9 -11  -3 275.056 158.099  19
  -9 -11  -3-36.2942 108.654   9
  -9 -11  -3 95.8661 140.750  21
  -9 -11  -2-91.4277 240.587  21
  -9 -11  -2-71.5706 99.5772  15
  -9 -11  -2 9.65557 152.619  17
  -9 -11  -2 162.074 172.503  19
  -9 -11  -2 187.919 167.284   9
  -9 -11  -2 23.3803 96.8448  18
  -9 -11  -1 108.892 98.1798   9
  -9 -10 -14 135.029 111.827  10
  -9 -10 -14 282.836 146.010  14
  -9 -10 -13-87.4844 81.5037  14
  -9 -10 -12-299.040 199.952  19
  -9 -10 -12-68.1588 78.9845   9
  -9 -10 -12 40.8542 118.891  21
  -9 -10 -12 231.573 158.674  17
  -9 -10 -12-105.371 86.8750  10
  -9 -10 -12-118.539 123.887  18
  -9 -10 -12 102.856 72.6774  14
  -9 -10 -11 240.840 153.918  19
  -9 -10 -11 57.8816 123.708  21
  -9 -10 -11 74.3757 121.203   9
  -9 -10 -11-80.1223 159.380  18
  -9 -10 -11-37.0179 77.4047  10
  -9 -10 -11 111.777 144.418  17
  -9 -10 -10 30.5253 115.638  21
  -9 -10 -10 149.271 106.706  18
  -9 -10 -10 321.490 159.191  15
  -9 -10 -10 265.501 154.016  19
  -9 -10 -10 43.0585 140.264   9
  -9 -10 -10 121.929 111.470  17
  -9 -10 -10 360.571 169.100  10
  -9 -10  -9 321.546 221.510  21
  -9 -10  -9 322.716 150.568  15
  -9 -10  -9 436.908 153.417  10
  -9 -10  -9 763.318 267.197  19
  -9 -10  -9 311.168 166.097  17
  -9 -10  -9 543.010 204.440  18
  -9 -10  -8 185.767 150.751  17
  -9 -10  -8-112.847 149.449   9
  -9 -10  -8 117.145 107.875  10
  -9 -10  -8 154.880 111.019  21
  -9 -10  -8-90.8626 74.0152  19
  -9 -10  -8-58.4308 87.7480  15
  -9 -10  -8-42.6870 126.206  18
  -9 -10  -7 330.706 190.451  18
  -9 -10  -7 278.140 181.695  17
  -9 -10  -7 228.621 147.473  19
  -9 -10  -7-42.8782 129.093  21
  -9 -10  -7 559.164 194.611  15
  -9 -10  -6 240.588 110.530  18
  -9 -10  -6 515.373 201.540   9
  -9 -10  -6 465.918 206.855  15
  -9 -10  -6 269.622 195.257  19
  -9 -10  -6 299.209 198.452  21
  -9 -10  -6 463.092 204.453  17
  -9 -10  -5 497.184 213.064  19
  -9 -10  -5 554.910 220.783  17
  -9 -10  -5 382.115 165.447  15
  -9 -10  -5 589.673 237.559  18
  -9 -10  -5 537.577 270.089  21
  -9 -10  -4 56.9935 85.0809  17
  -9 -10  -4 31.6908 84.3294  19
  -9 -10  -4 86.7562 111.398  15
  -9 -10  -4 83.3563 121.235   9
  -9 -10  -4 310.212 184.378  21
  -9 -10  -4 178.413 106.264  18
  -9 -10  -3 304.685 195.176  19
  -9 -10  -3 385.228 220.586  21
  -9 -10  -3-10.3201 88.0311   9
  -9 -10  -3 214.682 176.095  17
  -9 -10  -3-1.12631 81.8528  15
  -9 -10  -3 161.800 114.078  18
  -9 -10  -2 30.3264 90.2971  18
  -9 -10  -2-126.425 206.725  21
  -9 -10  -2 234.351 176.306   9
  -9 -10  -2-7.83372 59.8094  15
  -9 -10  -2 94.3281 116.061  19
  -9 -10  -2-19.8487 95.7735  17
  -9 -10  -1 116.480 126.552   9
  -9 -10  -1 118.736 87.5478  15
  -9 -10  -1 6.61496 120.421  19
  -9 -10  -1 110.571 143.270  17
  -9 -10  -1-92.9401 125.418  18
  -9 -10  -1 66.6915 155.832  21
  -9 -10   0-107.013 147.769  21
  -9 -10   0-61.4972 120.810  17
  -9 -10   0 172.588 131.861  18
  -9 -10   0-46.6362 106.412  19
  -9 -10   0-50.9220 134.102   9
  -9 -10   0-143.068 143.584  15
  -9 -10   3-84.0048 102.066   5
  -9 -10   4-45.8479 85.0977   5
  -9  -9 -14 161.091 146.682   9
  -9  -9 -14 75.5266 119.070  10
  -9  -9 -13-112.405 136.018  14
  -9  -9 -13 248.108 158.041   9
  -9  -9 -13 106.696 110.451  10
  -9  -9 -12-163.991 132.102  20
  -9  -9 -12 188.384 130.825  10
  -9  -9 -12 227.893 134.564  14
  -9  -9 -12 20.1127 93.4785   9
  -9  -9 -12 142.900 117.527  17
  -9  -9 -12-23.5381 87.5824  19
  -9  -9 -12 219.373 170.464  21
  -9  -9 -12 130.210 96.8654  18
  -9  -9 -11 139.004 111.152  21
  -9  -9 -11-28.0251 98.9199   9
  -9  -9 -11 95.7065 109.095  10
  -9  -9 -11-68.4046 94.6391  17
  -9  -9 -11 152.295 143.109  18
  -9  -9 -11 125.832 122.321  14
  -9  -9 -11 1.22135 97.7179  19
  -9  -9 -10 188.321 111.492  17
  -9  -9 -10-53.5444 75.6339   9
  -9  -9 -10 91.0700 110.546  19
  -9  -9 -10 41.6208 107.890  21
  -9  -9 -10-15.0751 78.1281  14
  -9  -9 -10 135.305 114.383  18
  -9  -9  -9 421.114 214.153  19
  -9  -9  -9 296.058 146.861  17
  -9  -9  -9 52.3174 107.526  15
  -9  -9  -8-13.4186 68.4083  10
  -9  -9  -8-34.4647 112.660  21
  -9  -9  -8 127.259 136.359  15
  -9  -9  -8-102.031 101.758  19
  -9  -9  -8 2.56172 74.6458  18
  -9  -9  -8 3.97594 83.5522  17
  -9  -9  -7-85.3944 92.6379  17
  -9  -9  -7-67.9480 122.419  19
  -9  -9  -7-52.8462 87.3486  21
  -9  -9  -7 10.5550 122.253   9
  -9  -9  -7-15.1552 84.3569  15
  -9  -9  -7-15.1879 65.4983  18
  -9  -9  -6 331.504 162.603  17
  -9  -9  -6 245.158 146.179  21
  -9  -9  -6 535.808 202.036   9
  -9  -9  -6 276.138 156.122  15
  -9  -9  -6 445.807 194.322  18
  -9  -9  -6 115.114 137.223  19
  -9  -9  -5 176.362 210.538  21
  -9  -9  -5 62.4433 114.679  17
  -9  -9  -5 0.83837 70.8417  15
  -9  -9  -5 79.9560 158.647  19
  -9  -9  -5 32.8996 88.6761  18
  -9  -9  -4 945.824 273.606  17
  -9  -9  -4 781.728 234.469  18
  -9  -9  -4 1068.90 290.089  19
  -9  -9  -4 913.746 249.300   9
  -9  -9  -4 1320.06 362.349  21
  -9  -9  -4 919.344 257.091  15
  -9  -9  -3 240.216 178.364  19
  -9  -9  -3 220.005 159.066  17
  -9  -9  -3 137.497 111.842  15
  -9  -9  -3 491.533 220.076  18
  -9  -9  -3 358.946 155.710   9
  -9  -9  -3 250.031 201.932  21
  -9  -9  -2 5.44519 67.2041  17
  -9  -9  -2-10.1322 87.7772  19
  -9  -9  -2 171.843 141.496  15
  -9  -9  -2-205.969 163.534  21
  -9  -9  -2-40.9939 119.341   9
  -9  -9  -2 24.4494 66.7993  18
  -9  -9  -1 53.7351 103.434  15
  -9  -9  -1-172.702 125.517  17
  -9  -9  -1-209.500 147.595   9
  -9  -9  -1-32.1893 107.510  19
  -9  -9  -1-65.5990 127.043  18
  -9  -9  -1-49.8387 98.4658  21
  -9  -9   0-68.4350 96.8553   9
  -9  -9   0 107.042 86.0042  15
  -9  -9   0 230.649 174.732  18
  -9  -9   0-114.413 173.309  21
  -9  -9   0 83.9584 81.4298  19
  -9  -9   0 79.3918 85.9837  17
  -9  -9   1 4.30936 102.626  19
  -9  -9   1 4.55787 152.037  21
  -9  -9   1 65.9532 62.7768   5
  -9  -9   1-54.5796 91.7158  18
  -9  -9   1 30.1845 86.4265  15
  -9  -9   1 223.687 153.035  17
  -9  -9   2 219.870 122.277  21
  -9  -9   2 347.419 169.381  15
  -9  -9   2 254.241 143.128  17
  -9  -9   2 373.800 175.437  18
  -9  -9   2 435.614 132.969   5
  -9  -9   2 367.113 203.555  19
  -9  -9   3-36.4549 64.6621   5
  -9  -9   4 87.1177 93.1179   5
  -9  -8 -15 64.0437 123.492  14
  -9  -8 -14 86.1446 108.273  14
  -9  -8 -14 181.173 120.813   9
  -9  -8 -14 368.545 182.716  10
  -9  -8 -13-40.2779 72.2949  20
  -9  -8 -13-254.476 150.592  19
  -9  -8 -13 181.252 168.926  18
  -9  -8 -13 46.3183 116.937  21
  -9  -8 -13 101.500 125.272  10
  -9  -8 -13 87.3581 102.521  14
  -9  -8 -13 70.6772 126.258  17
  -9  -8 -13 143.598 159.929   9
  -9  -8 -12 80.2314 107.561  18
  -9  -8 -12-94.6633 101.684  20
  -9  -8 -12 69.3655 74.7616  19
  -9  -8 -12 111.302 88.0566  17
  -9  -8 -12 150.105 112.966  10
  -9  -8 -12 56.8434 100.357  14
  -9  -8 -12-152.019 145.965  21
  -9  -8 -12 106.762 132.031   9
  -9  -8 -11-166.639 137.959   9
  -9  -8 -11-60.7578 117.526  14
  -9  -8 -11 21.8858 103.388  19
  -9  -8 -11 261.396 166.189  17
  -9  -8 -11 178.347 160.221  21
  -9  -8 -11-31.9439 91.2219  20
  -9  -8 -11-244.057 146.158  18
  -9  -8 -10 107.576 83.1509  14
  -9  -8 -10 42.5914 63.9881  10
  -9  -8 -10 268.664 129.944  21
  -9  -8 -10 105.584 118.563  19
  -9  -8 -10 133.072 84.5880  17
  -9  -8 -10 96.9998 105.970   9
  -9  -8  -9-54.1107 72.6836   9
  -9  -8  -9-24.7985 90.0456  18
  -9  -8  -9-66.1594 82.4663  14
  -9  -8  -9-67.6343 74.8426  17
  -9  -8  -9-96.3466 191.819  19
  -9  -8  -9 113.253 149.108  21
  -9  -8  -8-162.961 120.219  17
  -9  -8  -8 25.7994 66.6254  14
  -9  -8  -8 140.172 138.316  19
  -9  -8  -8 31.7947 116.276  15
  -9  -8  -7-11.9009 74.0397  17
  -9  -8  -7 272.817 161.686  15
  -9  -8  -7 222.287 129.265  21
  -9  -8  -7 320.920 148.260  19
  -9  -8  -7 226.771 146.907  18
  -9  -8  -7 262.951 154.130   9
  -9  -8  -6-42.7045 82.5413  19
  -9  -8  -6-104.306 146.794  21
  -9  -8  -6-10.6211 64.6962  15
  -9  -8  -6-57.6121 90.8168  18
  -9  -8  -6 130.207 131.979  17
  -9  -8  -5 166.280 140.034  18
  -9  -8  -5 4.17679 72.0171  17
  -9  -8  -5 154.286 126.429  15
  -9  -8  -5-6.14462 118.720  19
  -9  -8  -5-23.0093 136.532  21
  -9  -8  -4 187.821 129.646  15
  -9  -8  -4-18.2965 125.091  19
  -9  -8  -4 416.514 212.554  21
  -9  -8  -4 245.305 156.472  18
  -9  -8  -4 619.251 195.652   9
  -9  -8  -4 100.808 127.108  17
  -9  -8  -3-83.9603 101.319  15
  -9  -8  -3-49.4977 104.593   9
  -9  -8  -3-145.934 111.017  17
  -9  -8  -3-2.36951 79.7587  18
  -9  -8  -3-25.3997 62.3953  19
  -9  -8  -3 102.816 147.367  21
  -9  -8  -2-4.54927 107.314  18
  -9  -8  -2-186.083 158.766  17
  -9  -8  -2 55.0128 93.3423  19
  -9  -8  -2 106.506 104.462  15
  -9  -8  -2-38.2989 126.515  21
  -9  -8  -2 57.4222 101.050   9
  -9  -8  -1-180.537 114.432  17
  -9  -8  -1 21.7622 66.6311   5
  -9  -8  -1-112.011 146.411  15
  -9  -8  -1 93.3780 133.018   9
  -9  -8  -1-131.453 144.169  21
  -9  -8  -1-81.9352 134.268  19
  -9  -8  -1-59.4232 101.611  18
  -9  -8   0-24.8519 82.8576  17
  -9  -8   0-181.269 145.454  19
  -9  -8   0-26.5859 89.7237  15
  -9  -8   0-145.664 111.699  18
  -9  -8   0 5.88320 99.0956  21
  -9  -8   0-18.4431 53.7456   5
  -9  -8   0-29.2387 125.446   9
  -9  -8   1 197.988 149.717  17
  -9  -8   1-94.0022 113.738  19
  -9  -8   1-25.3135 136.842  18
  -9  -8   1-319.307 200.315  21
  -9  -8   1 17.0478 56.5255   5
  -9  -8   1-82.2144 94.0165  15
  -9  -8   2 148.702 150.173  19
  -9  -8   2 177.131 138.105  17
  -9  -8   2-9.18881 99.8578  18
  -9  -8   2-12.4050 56.8946   5
  -9  -8   2 287.715 166.371  15
  -9  -8   2 11.3528 98.5413  21
  -9  -8   3-21.7729 92.6412  17
  -9  -8   3 81.2506 120.758  18
  -9  -8   3 215.603 101.806   5
  -9  -8   3 22.2840 119.812  21
  -9  -8   3 365.747 166.949  15
  -9  -8   3 271.160 157.300  19
  -9  -8   3 37.2599 73.1434   7
  -9  -8   4-30.8786 69.7870  19
  -9  -8   4 120.383 74.4841   5
  -9  -8   4 174.755 155.061  21
  -9  -8   4 11.3372 100.234  17
  -9  -8   4 188.971 146.832  15
  -9  -8   4 101.690 153.764  18
  -9  -8   5 50.4444 80.9495   5
  -9  -7 -15-251.610 145.714   9
  -9  -7 -15 253.884 175.648  14
  -9  -7 -14 242.466 122.375  10
  -9  -7 -14 340.131 179.661   9
  -9  -7 -14 167.568 88.5742  14
  -9  -7 -13-15.9677 64.3961   9
  -9  -7 -13 203.967 145.558  18
  -9  -7 -13 85.1270 87.2966  17
  -9  -7 -13-151.719 124.427  19
  -9  -7 -13-114.468 127.071  20
  -9  -7 -13-275.388 181.122  21
  -9  -7 -13 75.5162 146.625  14
  -9  -7 -12-182.418 154.767  21
  -9  -7 -12 70.7616 124.586  14
  -9  -7 -12-24.0940 86.5271   9
  -9  -7 -12-89.2071 103.827  19
  -9  -7 -12 54.6617 86.6398  17
  -9  -7 -12 29.4512 84.3117  20
  -9  -7 -11-40.4889 77.0105  18
  -9  -7 -11-156.955 132.106  19
  -9  -7 -11 100.679 111.399  20
  -9  -7 -11 266.435 162.027  10
  -9  -7 -11 43.0514 80.8678  14
  -9  -7 -11 130.663 92.3010  17
  -9  -7 -11 47.4112 95.1699  21
  -9  -7 -11-110.313 96.4315   9
  -9  -7 -10-67.8680 102.652   9
  -9  -7 -10-98.9352 128.807  20
  -9  -7 -10-40.4742 96.1030  17
  -9  -7 -10-178.752 135.644  19
  -9  -7 -10 90.9629 117.516  18
  -9  -7 -10 122.514 151.724  21
  -9  -7 -10-57.3391 83.4654  14
  -9  -7  -9 627.835 185.384   9
  -9  -7  -9 1062.58 286.167  17
  -9  -7  -9 1218.61 354.321  21
  -9  -7  -9 1138.72 291.867  18
  -9  -7  -9 809.832 199.755  14
  -9  -7  -9 1138.31 283.872  19
  -9  -7  -8 879.255 253.210  18
  -9  -7  -8 791.810 231.307  17
  -9  -7  -8 1284.46 273.166   9
  -9  -7  -8 1107.52 221.626  14
  -9  -7  -8 813.522 238.457  19
  -9  -7  -8 1109.13 321.162  21
  -9  -7  -7-71.2493 80.6381  21
  -9  -7  -7-32.7729 72.4012  18
  -9  -7  -7 102.592 77.3583  14
  -9  -7  -7-40.4424 68.4337  17
  -9  -7  -7 22.7891 116.552  19
  -9  -7  -6 358.921 162.725  15
  -9  -7  -6 154.673 96.8405   9
  -9  -7  -6 306.965 123.606  14
  -9  -7  -6 30.4517 95.9816  17
  -9  -7  -6 66.2714 92.8565  19
  -9  -7  -5 246.151 155.621   9
  -9  -7  -5 358.280 223.251  21
  -9  -7  -5 134.253 119.140  17
  -9  -7  -5 155.842 103.522  18
  -9  -7  -5-100.108 116.217  19
  -9  -7  -5 259.641 145.278  15
  -9  -7  -4-179.129 149.866  18
  -9  -7  -4 113.777 130.726  19
  -9  -7  -4 55.8714 111.855  15
  -9  -7  -4 217.564 141.378  17
  -9  -7  -4 109.499 156.921  21
  -9  -7  -3 131.345 63.2707   5
  -9  -7  -3 211.170 143.918  15
  -9  -7  -3-12.8458 78.5937   9
  -9  -7  -3 75.7778 116.753  21
  -9  -7  -3 357.030 177.049  18
  -9  -7  -3 14.2487 128.045  17
  -9  -7  -3 210.780 127.765  19
  -9  -7  -2 226.594 153.959  17
  -9  -7  -2 115.626 116.704  15
  -9  -7  -2 164.861 137.547  21
  -9  -7  -2 454.494 231.060  19
  -9  -7  -2 535.410 196.583   9
  -9  -7  -2 241.342 150.739  18
  -9  -7  -2 404.459 105.931   5
  -9  -7  -1 103.956 120.677   9
  -9  -7  -1 90.5163 116.673  21
  -9  -7  -1 125.592 113.900  17
  -9  -7  -1-5.92957 85.9619  18
  -9  -7  -1-3.75422 61.3149  15
  -9  -7  -1-106.984 105.665  19
  -9  -7   0-2.55624 43.9006   5
  -9  -7   0-68.8011 57.8621  15
  -9  -7   0-176.993 159.450  17
  -9  -7   0-30.8865 96.5372   9
  -9  -7   0-65.5309 158.783  21
  -9  -7   0 183.364 147.984  18
  -9  -7   0 150.386 136.798  19
  -9  -7   1 116.029 136.585  15
  -9  -7   1 115.786 136.004  19
  -9  -7   1 67.8192 85.9333  18
  -9  -7   1 44.3022 89.7467  17
  -9  -7   1 238.514 110.675   5
  -9  -7   1 293.165 211.731  21
  -9  -7   2 9.76344 79.3412  15
  -9  -7   2-160.487 228.578  21
  -9  -7   2 38.4801 70.1722  17
  -9  -7   2-39.0403 88.2423  18
  -9  -7   2 91.3547 82.5004  19
  -9  -7   2 102.296 83.4273   5
  -9  -7   3-4.12523 89.0815  19
  -9  -7   3 170.271 101.385   5
  -9  -7   3 387.075 196.253  18
  -9  -7   3 21.3566 119.407  21
  -9  -7   3-21.6410 109.949  15
  -9  -7   3-74.0987 123.271  17
  -9  -7   4 97.5584 130.000  21
  -9  -7   4 141.916 69.8608  18
  -9  -7   4 25.5506 53.3833   5
  -9  -7   4 10.6397 99.0200   7
  -9  -7   4 86.8679 93.7555  15
  -9  -7   4 183.845 158.315  17
  -9  -7   4-72.6434 111.597  19
  -9  -7   5 82.0169 142.122  18
  -9  -7   5-1.07526 93.4038  21
  -9  -7   5 46.7297 91.5198  15
  -9  -7   5-134.043 151.549  19
  -9  -7   5 8.04232 101.318  17
  -9  -7   5 73.0481 94.2087   5
  -9  -7   6 39.5152 109.552  17
  -9  -7   6-13.1662 88.7928  19
  -9  -7   6 183.445 168.086  18
  -9  -7   6 320.790 185.239  15
  -9  -7   6 32.8289 127.076  21
  -9  -6 -16-160.685 146.892   9
  -9  -6 -16-85.6426 135.910  16
  -9  -6 -15 116.178 117.496   9
  -9  -6 -15-36.7085 102.225  16
  -9  -6 -14 100.879 101.229  16
  -9  -6 -14 35.1634 66.1350  17
  -9  -6 -14-88.0622 118.822  14
  -9  -6 -14 274.726 167.208  19
  -9  -6 -14 62.3413 90.6875  18
  -9  -6 -14 202.088 124.703   9
  -9  -6 -13 316.153 136.150   9
  -9  -6 -13 266.860 151.138  10
  -9  -6 -13 237.694 140.642  17
  -9  -6 -13 492.599 217.799  14
  -9  -6 -13 113.299 74.9175  18
  -9  -6 -13 338.844 167.989  16
  -9  -6 -12-33.6820 77.8974  19
  -9  -6 -12 0.25466 104.034  20
  -9  -6 -12 84.8586 128.175  10
  -9  -6 -12-3.26497 82.1180  21
  -9  -6 -12 135.508 114.849  16
  -9  -6 -12 66.7431 114.727  17
  -9  -6 -12-75.1768 67.6193   9
  -9  -6 -12 143.487 123.581  18
  -9  -6 -12 229.493 156.543  14
  -9  -6 -11 394.957 204.512  20
  -9  -6 -11 356.178 158.552  16
  -9  -6 -11 406.132 180.868  17
  -9  -6 -11 48.6288 120.702  21
  -9  -6 -11 538.113 216.295  18
  -9  -6 -11 338.288 176.447  19
  -9  -6 -11 460.471 167.647   9
  -9  -6 -11 429.106 179.245  14
  -9  -6 -10 26.7420 93.1554  20
  -9  -6 -10-98.5928 161.701  21
  -9  -6 -10 16.1593 105.653  17
  -9  -6 -10 58.8818 120.983  18
  -9  -6 -10 331.509 198.054  19
  -9  -6 -10 176.794 141.653   9
  -9  -6 -10 179.996 127.810  14
  -9  -6  -9-4.17618 70.9412   9
  -9  -6  -9 87.1083 97.9148  20
  -9  -6  -9-22.8790 110.921  18
  -9  -6  -9-82.4631 126.013  16
  -9  -6  -9-8.27651 89.5696  17
  -9  -6  -9-53.8232 73.7761  14
  -9  -6  -9-47.5811 144.442  21
  -9  -6  -9-122.606 128.967  19
  -9  -6  -8-132.846 161.530  19
  -9  -6  -8 164.584 136.782  17
  -9  -6  -8 250.104 199.717  18
  -9  -6  -8 202.128 126.508  14
  -9  -6  -8 9.63077 61.6844   9
  -9  -6  -8-103.809 165.947  20
  -9  -6  -8 62.2958 86.3956  21
  -9  -6  -7-136.725 155.758  19
  -9  -6  -7 96.9087 119.794  17
  -9  -6  -7 40.9771 149.569  21
  -9  -6  -7 131.492 129.112  14
  -9  -6  -7 17.4668 106.467  18
  -9  -6  -6 225.202 118.323  14
  -9  -6  -6 183.196 112.071  18
  -9  -6  -6 69.3336 75.3213  17
  -9  -6  -6 47.6563 114.924  21
  -9  -6  -6 24.4826 133.931  19
  -9  -6  -5-51.4201 119.622  18
  -9  -6  -5 151.190 100.776  14
  -9  -6  -5-67.7382 74.2600  19
  -9  -6  -5 163.813 85.7434   5
  -9  -6  -5 108.893 73.8169  17
  -9  -6  -5-85.9095 99.6857  21
  -9  -6  -4 471.429 159.563   9
  -9  -6  -4 917.872 282.467  19
  -9  -6  -4 457.896 184.012  15
  -9  -6  -4 552.206 131.865   5
  -9  -6  -4 568.227 201.391  17
  -9  -6  -3 9.90438 78.7686  17
  -9  -6  -3 294.640 178.193  21
  -9  -6  -3-87.1744 111.218  18
  -9  -6  -3-40.1633 51.2916   5
  -9  -6  -3 122.175 105.183   9
  -9  -6  -3-12.6674 103.177  15
  -9  -6  -3 184.232 143.981  19
  -9  -6  -2 294.888 160.989  15
  -9  -6  -2 296.407 170.440  21
  -9  -6  -2 227.014 140.588  18
  -9  -6  -2 321.436 159.223  17
  -9  -6  -2 173.841 122.630   9
  -9  -6  -2 260.143 101.362   5
  -9  -6  -2 77.6675 101.813  19
  -9  -6  -1 635.254 230.424  17
  -9  -6  -1 693.270 230.148  19
  -9  -6  -1 331.894 94.5592   5
  -9  -6  -1 385.141 202.068  21
  -9  -6  -1 453.177 180.780  15
  -9  -6  -1 659.499 245.676  18
  -9  -6  -1 518.327 159.622   9
  -9  -6   0 94.7709 90.4255  18
  -9  -6   0 121.364 142.705  17
  -9  -6   0 205.549 97.9980   5
  -9  -6   0 49.8110 82.9604   9
  -9  -6   0 99.8856 102.339  15
  -9  -6   0 182.091 146.667  19
  -9  -6   0 103.193 99.7651  21
  -9  -6   1 608.136 258.173  21
  -9  -6   1 218.928 141.646  19
  -9  -6   1 404.387 195.977  18
  -9  -6   1 320.108 163.983  15
  -9  -6   1 197.421 112.532  17
  -9  -6   2-36.1418 78.8010  19
  -9  -6   2 308.048 171.100  17
  -9  -6   2 324.531 167.298  18
  -9  -6   2 193.902 135.997  15
  -9  -6   2 123.278 83.8993   5
  -9  -6   2 349.401 210.437  21
  -9  -6   3 139.315 118.735  18
  -9  -6   3-58.7675 98.3689  19
  -9  -6   3 50.7582 117.629  21
  -9  -6   3 10.6999 83.5188  17
  -9  -6   3 165.062 139.222  15
  -9  -6   3 209.354 113.982   5
  -9  -6   4 51.3583 79.3008   5
  -9  -6   4-60.4056 112.140  18
  -9  -6   4-18.8123 107.692  21
  -9  -6   4 24.8688 68.6636  15
  -9  -6   4 180.856 149.543  19
  -9  -6   4-56.3463 94.0101  17
  -9  -6   5 66.2496 85.3100  18
  -9  -6   5 119.321 98.2409  19
  -9  -6   5 10.2148 58.0273  15
  -9  -6   5-88.3059 141.681  21
  -9  -6   5-141.516 139.522  17
  -9  -6   5 20.7685 62.9708   7
  -9  -6   5 88.6351 111.487   5
  -9  -6   6-135.353 140.443  17
  -9  -6   6-26.8676 63.9035   5
  -9  -6   6 116.945 140.866  21
  -9  -6   6-92.0807 123.550  19
  -9  -6   6-112.262 117.011  18
  -9  -6   6-49.8495 99.5524  15
  -9  -6   7 236.233 177.748  18
  -9  -6   7 318.372 203.391  19
  -9  -6   7 370.109 197.707  17
  -9  -6   7 251.171 148.355  15
  -9  -6   7 443.791 243.559  21
  -9  -5 -16 149.882 85.7309   4
  -9  -5 -16 70.6427 98.5491   9
  -9  -5 -16 23.1611 114.456  16
  -9  -5 -15 162.817 104.075   4
  -9  -5 -15 57.8472 88.6147   9
  -9  -5 -15 102.276 111.188  16
  -9  -5 -14 150.171 119.365  14
  -9  -5 -14-32.7597 73.2390  17
  -9  -5 -14 66.0934 63.1355   4
  -9  -5 -14-110.709 139.303  19
  -9  -5 -14 38.7548 140.578  18
  -9  -5 -14-6.27670 80.7859  20
  -9  -5 -14-57.5872 105.879   9
  -9  -5 -14 99.2301 123.217  16
  -9  -5 -13-57.7295 108.678  19
  -9  -5 -13 153.952 146.548  10
  -9  -5 -13 126.993 144.239  14
  -9  -5 -13 79.7705 100.763  17
  -9  -5 -13 35.3332 76.6962   9
  -9  -5 -13 211.002 152.248  16
  -9  -5 -13 133.725 128.426  18
  -9  -5 -12 118.347 129.961  17
  -9  -5 -12 158.641 127.083  18
  -9  -5 -12 253.141 153.763  14
  -9  -5 -12 461.963 206.484  16
  -9  -5 -12 242.394 134.518   9
  -9  -5 -11 241.794 194.221  21
  -9  -5 -11 275.827 183.240  18
  -9  -5 -11 460.329 214.304  20
  -9  -5 -11 119.851 134.907  17
  -9  -5 -11-11.0859 106.397  19
  -9  -5 -11 59.5242 115.240   9
  -9  -5 -11 237.975 167.865  14
  -9  -5 -10 2347.43 447.016  20
  -9  -5 -10 1982.95 382.454  18
  -9  -5 -10 2761.74 396.923  14
  -9  -5 -10 2117.35 405.268  19
  -9  -5 -10 1836.38 427.470  21
  -9  -5 -10 2220.37 330.722   9
  -9  -5 -10 2289.63 382.893  16
  -9  -5 -10 2472.11 410.780  17
  -9  -5  -9 1136.44 290.264  17
  -9  -5  -9 951.080 239.533  14
  -9  -5  -9 903.054 339.463  21
  -9  -5  -9 820.159 285.898  20
  -9  -5  -9 1212.84 308.077  18
  -9  -5  -9 997.088 298.284  19
  -9  -5  -9 922.225 205.114   9
  -9  -5  -8-180.044 167.752  21
  -9  -5  -8-41.5210 85.9008  20
  -9  -5  -8 283.155 168.660  19
  -9  -5  -8 16.6208 79.9377   9
  -9  -5  -8 76.5519 95.0939  17
  -9  -5  -8 45.5967 86.5804  14
  -9  -5  -8 142.274 110.145  18
  -9  -5  -7 199.580 101.062   9
  -9  -5  -7 120.986 93.6858  20
  -9  -5  -7 99.8938 172.989  21
  -9  -5  -7 572.998 225.302  19
  -9  -5  -7 294.498 189.981  18
  -9  -5  -7 365.213 159.490  17
  -9  -5  -7 150.909 101.006  14
  -9  -5  -6 307.808 190.173  21
  -9  -5  -6 53.0483 65.0829  17
  -9  -5  -6 54.0674 112.861  19
  -9  -5  -6 119.320 70.2576   5
  -9  -5  -6 269.159 174.153  16
  -9  -5  -6-147.246 184.589  20
  -9  -5  -6 78.9228 107.635  18
  -9  -5  -6-141.291 108.236  14
  -9  -5  -5 106.206 89.4939  19
  -9  -5  -5 64.4286 74.1196  14
  -9  -5  -5 304.327 109.052   5
  -9  -5  -5 635.835 214.051  17
  -9  -5  -5 194.875 99.3002   9
  -9  -5  -5 304.552 172.545  18
  -9  -5  -5 278.723 190.228  21
  -9  -5  -4 314.307 216.378  21
  -9  -5  -4 3.46242 66.4797  14
  -9  -5  -4 94.6645 83.5293   5
  -9  -5  -4 178.938 140.630  18
  -9  -5  -4-18.4997 101.808  17
  -9  -5  -3 810.527 161.972   5
  -9  -5  -3 783.915 166.119  14
  -9  -5  -3 929.043 274.512  19
  -9  -5  -3 1010.42 252.813  17
  -9  -5  -3 712.441 294.600  21
  -9  -5  -3 883.073 248.352  18
  -9  -5  -2-13.8160 103.581  15
  -9  -5  -2 32.6508 72.4027   9
  -9  -5  -2-76.3288 113.858  17
  -9  -5  -2 33.4212 73.1922   5
  -9  -5  -2 19.5547 75.5698  19
  -9  -5  -1 67.3755 61.7529   5
  -9  -5  -1 157.435 138.280   9
  -9  -5  -1 69.7193 76.0677  17
  -9  -5  -1 23.4914 83.5199  19
  -9  -5  -1 89.0293 80.7306  15
  -9  -5   0-34.8129 66.4518   9
  -9  -5   0-128.210 94.1571   5
  -9  -5   0 2.88665 74.0522  17
  -9  -5   0-64.8426 80.7688  15
  -9  -5   1 647.760 267.447  21
  -9  -5   1 1016.91 291.086  19
  -9  -5   1 616.760 261.548  18
  -9  -5   1 517.275 152.061   5
  -9  -5   1 570.045 167.329   9
  -9  -5   1 823.212 239.559  17
  -9  -5   1 499.848 179.034  15
  -9  -5   2 260.561 122.142  15
  -9  -5   2 53.1490 74.9619  17
  -9  -5   2 405.236 224.279  21
  -9  -5   2 167.055 110.158  19
  -9  -5   2 8.93716 85.3073  18
  -9  -5   3 228.240 198.410  21
  -9  -5   3 133.015 126.734  19
  -9  -5   3-33.4793 110.136  17
  -9  -5   3 109.879 98.6175   5
  -9  -5   3 293.504 183.604  18
  -9  -5   3 259.185 155.183  15
  -9  -5   4-30.8200 102.038  18
  -9  -5   4 70.8163 94.6017   5
  -9  -5   4 64.1835 108.126  21
  -9  -5   4-40.9777 92.3130  15
  -9  -5   4-154.780 167.055  17
  -9  -5   4 26.7959 108.914  19
  -9  -5   5 209.675 142.385  15
  -9  -5   5 176.758 152.580  18
  -9  -5   5 464.728 212.205  19
  -9  -5   5 342.041 145.086   5
  -9  -5   5 102.354 111.833  17
  -9  -5   5 233.178 112.065  21
  -9  -5   6-214.859 188.898  17
  -9  -5   6-278.796 188.881  18
  -9  -5   6-96.2421 87.7799  15
  -9  -5   6-5.06443 125.520  19
  -9  -5   6 4.86349 161.142  21
  -9  -5   6-58.1278 111.946   7
  -9  -5   6 72.7697 81.2272   5
  -9  -5   7 59.0493 103.048  15
  -9  -5   7 90.7987 97.7934  21
  -9  -5   7-19.0330 115.028  18
  -9  -5   7 265.602 183.704  19
  -9  -5   7-240.349 170.033  17
  -9  -5   8-10.8618 88.7722  18
  -9  -5   8-106.643 126.863  15
  -9  -5   8 106.134 119.764  21
  -9  -5   8-53.6239 144.432  17
  -9  -5   8-153.305 135.932  19
  -9  -4 -16 19.6737 91.8185   4
  -9  -4 -15 218.550 125.737   4
  -9  -4 -15-56.2079 106.875   9
  -9  -4 -15 148.572 156.968  16
  -9  -4 -14-7.14795 121.130  16
  -9  -4 -14 89.0598 85.0829   4
  -9  -4 -14 84.1427 107.112  17
  -9  -4 -14 21.7009 60.9645   9
  -9  -4 -14 125.878 203.686  14
  -9  -4 -14 31.7261 114.574  18
  -9  -4 -13-184.531 132.730  16
  -9  -4 -13-29.0549 92.1557  19
  -9  -4 -13 16.7398 77.8146   4
  -9  -4 -13-18.3340 78.5561  14
  -9  -4 -13-27.4495 92.3049  17
  -9  -4 -13 45.2392 67.5555   9
  -9  -4 -13 117.184 117.358  18
  -9  -4 -13-123.093 132.734  20
  -9  -4 -12 142.753 128.903  14
  -9  -4 -12 101.490 76.7907  18
  -9  -4 -12 257.604 124.409   9
  -9  -4 -12 338.103 126.893   4
  -9  -4 -12 292.742 158.259  17
  -9  -4 -12 172.388 106.418  19
  -9  -4 -11 14.0504 85.6884   9
  -9  -4 -11 71.0787 127.553  16
  -9  -4 -11-54.2799 103.175  18
  -9  -4 -11 201.043 161.510  17
  -9  -4 -11 356.153 188.272  14
  -9  -4 -10 631.272 235.135  18
  -9  -4 -10 308.540 155.245  14
  -9  -4 -10 459.364 187.670  16
  -9  -4 -10 378.434 176.782  19
  -9  -4 -10 587.115 214.897  20
  -9  -4 -10 432.886 168.841   9
  -9  -4 -10 367.750 191.312  17
  -9  -4 -10 264.684 173.688  21
  -9  -4  -9 232.878 183.087  17
  -9  -4  -9 28.7849 124.035  19
  -9  -4  -9 242.844 178.818  18
  -9  -4  -9-34.0462 123.241  14
  -9  -4  -9 150.651 95.7180   9
  -9  -4  -9-47.2000 102.812  20
  -9  -4  -9 184.282 167.065  21
  -9  -4  -8-173.175 166.642  14
  -9  -4  -8 134.896 104.330   9
  -9  -4  -8 152.612 89.8119  18
  -9  -4  -8 188.894 169.227  19
  -9  -4  -8-37.6535 129.964  17
  -9  -4  -8-75.9823 122.017  21
  -9  -4  -8 72.4446 136.269  20
  -9  -4  -7 254.174 185.614  19
  -9  -4  -7 52.4802 83.4216  14
  -9  -4  -7 23.8352 113.534  20
  -9  -4  -7-106.089 107.825   9
  -9  -4  -7 333.106 172.559  17
  -9  -4  -7 3.57541 100.830  21
  -9  -4  -7 64.8762 64.5533   5
  -9  -4  -7 232.455 171.507  18
  -9  -4  -7 603.047 230.503  16
  -9  -4  -6 1101.66 269.845  17
  -9  -4  -6 1325.09 316.433  18
  -9  -4  -6 1201.75 299.643  19
  -9  -4  -6 1238.93 331.843  20
  -9  -4  -6 1316.36 216.568   9
  -9  -4  -6 1499.48 274.235  14
  -9  -4  -6 1335.66 348.161  21
  -9  -4  -5 219.260 180.799  21
  -9  -4  -5 394.815 188.841  19
  -9  -4  -5 212.245 136.704  17
  -9  -4  -5 314.513 152.294  14
  -9  -4  -5 3.83271 92.9522  18
  -9  -4  -5 84.2367 117.422  20
  -9  -4  -4 285.678 182.598  20
  -9  -4  -4 552.171 203.808  19
  -9  -4  -4 895.444 181.257   5
  -9  -4  -4 658.601 218.764  18
  -9  -4  -4 859.132 247.187  17
  -9  -4  -4 1003.81 220.565  14
  -9  -4  -4 1158.04 347.270  21
  -9  -4  -4 955.159 189.663   9
  -9  -4  -3 42.0922 84.3464  17
  -9  -4  -3 112.070 65.2866   5
  -9  -4  -3-86.9101 132.043  18
  -9  -4  -3 41.4667 71.8126  14
  -9  -4  -3-8.37177 145.524  21
  -9  -4  -3-8.08869 47.2003   9
  -9  -4  -3-47.4871 103.236  19
  -9  -4  -2 66.4062 58.2255   5
  -9  -4  -2 5.56635 118.213  19
  -9  -4  -2-80.0772 128.065  17
  -9  -4  -2 150.652 162.081  21
  -9  -4  -2-121.030 141.833  18
  -9  -4  -2 128.445 105.049  14
  -9  -4  -1 115.809 99.8589  17
  -9  -4  -1 99.4616 159.992  21
  -9  -4  -1 235.148 147.619  18
  -9  -4  -1-35.9476 118.918  19
  -9  -4  -1 136.837 90.4300   9
  -9  -4  -1 119.329 62.0386   5
  -9  -4   0-59.7851 98.6454  21
  -9  -4   0 157.890 115.373  18
  -9  -4   0 28.5507 52.1678   5
  -9  -4   0 120.474 73.8382   9
  -9  -4   0 14.2888 100.638  17
  -9  -4   0 192.455 123.562  19
  -9  -4   1 169.236 128.634  18
  -9  -4   1 171.827 152.150  17
  -9  -4   1-42.4651 56.1242   5
  -9  -4   1 59.7599 163.854  21
  -9  -4   1-17.5102 85.3670  19
  -9  -4   2 1833.25 382.961  19
  -9  -4   2 1956.33 284.188   5
  -9  -4   2 2067.66 405.039  18
  -9  -4   2 1647.85 416.366  21
  -9  -4   2 1381.22 309.592  17
  -9  -4   3 624.469 214.064  15
  -9  -4   3 389.314 178.867  17
  -9  -4   3 812.585 187.892   5
  -9  -4   3 616.344 261.672  19
  -9  -4   4 163.672 156.615  19
  -9  -4   4 36.3722 83.1156  17
  -9  -4   4 4.51195 59.4412  15
  -9  -4   5 315.330 150.055  19
  -9  -4   5 132.130 66.2685  15
  -9  -4   5 200.878 115.059  17
  -9  -4   6 8.30067 83.2287  15
  -9  -4   6 70.8075 67.6116  17
  -9  -4   6 50.7438 126.095  19
  -9  -4   6 210.037 148.727   5
  -9  -4   7-25.1706 74.3260   7
  -9  -4   7 1.83441 72.8178  15
  -9  -4   7 21.7862 66.7603  17
  -9  -4   8 178.806 176.125  21
  -9  -4   8 68.6838 127.605  17
  -9  -4   8 247.165 144.072   7
  -9  -3 -15 304.765 152.580  19
  -9  -3 -15 39.5906 88.0757  18
  -9  -3 -15 132.456 116.947  17
  -9  -3 -15-88.0337 140.106  20
  -9  -3 -14 390.667 215.249  18
  -9  -3 -14 239.904 153.458  16
  -9  -3 -14 215.327 169.169  19
  -9  -3 -14 92.0103 136.315  17
  -9  -3 -14 105.700 107.373  20
  -9  -3 -13 28.8084 95.1138  17
  -9  -3 -13 69.8324 98.3225   4
  -9  -3 -13 318.145 169.778  16
  -9  -3 -13 365.904 217.218  14
  -9  -3 -13 162.924 157.772  18
  -9  -3 -12 290.859 153.783  17
  -9  -3 -12 322.756 195.523  18
  -9  -3 -12 480.835 183.469  20
  -9  -3 -12 297.605 113.042   4
  -9  -3 -12-16.5444 164.848  19
  -9  -3 -12 69.7389 104.885  14
  -9  -3 -11-18.9043 119.380  20
  -9  -3 -11 39.7688 107.283  18
  -9  -3 -11-86.2932 140.423  19
  -9  -3 -11 68.0880 73.0267   4
  -9  -3 -11 15.3121 125.940  17
  -9  -3 -11-108.897 132.396  14
  -9  -3 -11-81.6738 134.826  16
  -9  -3 -10-82.7223 163.624  14
  -9  -3 -10-88.8127 88.8247  17
  -9  -3 -10 71.2536 133.078  19
  -9  -3 -10-2.13936 121.879  18
  -9  -3  -9 460.664 195.312  14
  -9  -3  -9 461.550 187.025  17
  -9  -3  -9 571.229 211.227  18
  -9  -3  -8 1137.04 215.354   5
  -9  -3  -8 938.796 263.544  18
  -9  -3  -8 1184.82 339.893  21
  -9  -3  -8 1513.31 358.386  20
  -9  -3  -8 1564.04 366.982  19
  -9  -3  -8 1138.22 268.407  14
  -9  -3  -8 1000.90 281.893  17
  -9  -3  -7 530.777 247.570  21
  -9  -3  -7 926.835 268.292  19
  -9  -3  -7 643.838 239.464  20
  -9  -3  -7 968.480 275.640  18
  -9  -3  -7 1099.67 309.687  16
  -9  -3  -7 440.024 171.060  14
  -9  -3  -7 699.570 170.850   5
  -9  -3  -7 540.524 222.636  17
  -9  -3  -6 123.718 123.803  20
  -9  -3  -6-54.8013 101.249  14
  -9  -3  -6 323.742 163.895  18
  -9  -3  -6-85.1910 101.651  17
  -9  -3  -6 77.7626 85.2683  21
  -9  -3  -6 175.631 118.549   5
  -9  -3  -6 150.057 132.188  19
  -9  -3  -5 180.006 123.980  21
  -9  -3  -5 350.696 182.522  20
  -9  -3  -5 66.3396 117.825  14
  -9  -3  -5 129.849 96.8916   5
  -9  -3  -5 182.000 118.787  19
  -9  -3  -5 18.2492 140.321  18
  -9  -3  -5 34.7961 159.505  17
  -9  -3  -4-235.967 151.949  19
  -9  -3  -4-27.6798 83.8735   5
  -9  -3  -4 135.431 170.924  18
  -9  -3  -4 200.493 139.418  14
  -9  -3  -4 80.3710 106.979  20
  -9  -3  -4-139.710 177.674  21
  -9  -3  -4-68.3821 99.2785  17
  -9  -3  -3-16.0672 118.920  20
  -9  -3  -3 310.534 144.362   5
  -9  -3  -3 58.1206 76.2473  19
  -9  -3  -3 158.898 118.966  17
  -9  -3  -3-4.21009 86.9508  21
  -9  -3  -3 103.821 136.719  18
  -9  -3  -2 58.9119 127.418  18
  -9  -3  -2 143.801 145.404  21
  -9  -3  -2 184.895 98.4766  19
  -9  -3  -2 119.864 91.1202   5
  -9  -3  -2 117.412 119.481  20
  -9  -3  -2 55.9565 131.330  17
  -9  -3  -1 23.3455 57.8551   5
  -9  -3  -1 3.41032 91.6398  20
  -9  -3  -1 183.652 106.728  17
  -9  -3  -1 275.746 186.390  21
  -9  -3  -1 71.6733 82.7079  18
  -9  -3  -1-9.79242 95.4624  19
  -9  -3   0 469.004 161.767  17
  -9  -3   0 274.527 85.4083   5
  -9  -3   0 419.224 216.528  20
  -9  -3   0 465.861 189.653  19
  -9  -3   0 387.511 193.008  21
  -9  -3   0 70.2625 123.622  18
  -9  -3   1 425.593 191.179  19
  -9  -3   1 282.115 128.318   5
  -9  -3   1 152.831 83.4240  17
  -9  -3   1 102.362 150.899  21
  -9  -3   1 209.744 164.083  18
  -9  -3   2-101.848 88.7628   5
  -9  -3   2 37.8381 80.2357  17
  -9  -3   2 33.3339 106.474  19
  -9  -3   2 195.729 149.519  21
  -9  -3   2-8.56222 100.189  18
  -9  -3   3 804.522 261.904  17
  -9  -3   3 1120.86 274.901  18
  -9  -3   3 1125.95 322.172  19
  -9  -3   3 1143.77 352.055  21
  -9  -3   3 1118.05 219.886   5
  -9  -3   4 1039.30 294.056  19
  -9  -3   4 1248.50 313.483  17
  -9  -3   4 1091.14 225.261   5
  -9  -3   4 1144.57 359.585  21
  -9  -3   4 1101.97 308.182  18
  -9  -3   5-7.50491 106.147  18
  -9  -3   5 102.765 180.724  21
  -9  -3   5-39.0872 84.2880  17
  -9  -3   5-43.8243 95.8546  19
  -9  -3   5-157.834 109.411   5
  -9  -3   6-43.8303 96.0629  19
  -9  -3   6-86.9004 80.5228  21
  -9  -3   6 228.078 170.470  18
  -9  -3   6 114.625 112.454  17
  -9  -3   7 91.8855 116.296  18
  -9  -3   7 42.3760 169.206  21
  -9  -3   7 121.802 115.400  19
  -9  -3   7 496.011 226.728  17
  -9  -2 -15 165.457 188.605  19
  -9  -2 -15-26.1705 88.6212  20
  -9  -2 -15 218.633 128.588   4
  -9  -2 -15 297.591 201.612  17
  -9  -2 -15-39.6021 85.2968  18
  -9  -2 -14 266.097 168.600  19
  -9  -2 -14 168.768 149.901  17
  -9  -2 -14-31.3577 100.823  20
  -9  -2 -14 186.595 161.373  18
  -9  -2 -14 56.6290 54.3584   4
  -9  -2 -13-98.2407 135.632  17
  -9  -2 -13-101.146 93.0943   4
  -9  -2 -12 283.427 191.694  18
  -9  -2 -12 185.317 158.105  14
  -9  -2 -12 42.7035 83.4993  17
  -9  -2 -12-0.12769 60.5733   4
  -9  -2 -11 82.3303 115.259  17
  -9  -2 -11 86.7198 75.3329   4
  -9  -2 -11-203.161 185.229  18
  -9  -2 -11-281.544 183.962  14
  -9  -2 -11-246.136 196.120  16
  -9  -2 -11 78.9595 130.640  19
  -9  -2 -11-105.820 149.934  20
  -9  -2 -10 103.565 148.214  18
  -9  -2 -10-73.9586 123.638  19
  -9  -2 -10 44.6684 62.9132   5
  -9  -2 -10-68.8006 103.711  20
  -9  -2 -10 53.7795 117.297  17
  -9  -2 -10 256.526 160.847  14
  -9  -2  -9 0.58779 118.410  14
  -9  -2  -9 157.923 91.8533   5
  -9  -2  -9 172.708 123.245  17
  -9  -2  -9 177.018 180.404  18
  -9  -2  -9 4.35687 114.886  19
  -9  -2  -8 444.775 185.096  17
  -9  -2  -8 342.915 129.701  14
  -9  -2  -8 743.030 189.007   5
  -9  -2  -8 804.296 283.203  19
  -9  -2  -8 628.231 231.639  18
  -9  -2  -7 415.989 170.793  18
  -9  -2  -7 863.608 250.586  17
  -9  -2  -7 1395.42 311.877  14
  -9  -2  -7 1148.45 216.000   5
  -9  -2  -6-113.973 134.481  18
  -9  -2  -6-93.7074 75.9030  17
  -9  -2  -6-99.8772 77.8029   5
  -9  -2  -6-124.898 140.811  14
  -9  -2  -6 14.6273 111.125  19
  -9  -2  -6-249.646 178.149  20
  -9  -2  -6 40.0859 113.949  21
  -9  -2  -5 314.821 179.729  20
  -9  -2  -5 37.9483 97.0841  19
  -9  -2  -5-70.4570 149.120  21
  -9  -2  -5 192.675 109.650  17
  -9  -2  -5-55.6236 86.3023  18
  -9  -2  -4 247.647 144.025  18
  -9  -2  -4 117.296 134.118  20
  -9  -2  -4 163.817 70.6184  17
  -9  -2  -4 159.829 127.249  19
  -9  -2  -4 171.220 131.001  21
  -9  -2  -3 309.527 192.825  21
  -9  -2  -3 57.2270 85.4897  18
  -9  -2  -3 45.2205 91.5712  17
  -9  -2  -3 125.289 131.306  20
  -9  -2  -3-39.4788 99.8601   5
  -9  -2  -3 235.662 153.793  19
  -9  -2  -2 148.910 111.774   5
  -9  -2  -2 141.196 121.454  20
  -9  -2  -2-98.9080 95.0948  17
  -9  -2  -2-10.0777 101.237  19
  -9  -2  -2 344.153 187.390  21
  -9  -2  -2-115.993 123.324  18
  -9  -2  -1 493.045 239.683  17
  -9  -2  -1 250.406 174.870  21
  -9  -2  -1 279.771 167.223  20
  -9  -2  -1 505.789 160.116   5
  -9  -2  -1 500.231 195.224  19
  -9  -2  -1 371.621 184.857  18
  -9  -2   0-195.714 140.560  17
  -9  -2   0-45.6819 71.5146  18
  -9  -2   0 215.309 106.298   5
  -9  -2   0-110.997 125.459  20
  -9  -2   0 131.409 134.290  19
  -9  -2   0 243.285 166.596  21
  -9  -2   1-26.8943 115.894  18
  -9  -2   1 397.901 188.995  20
  -9  -2   1 137.706 126.843  19
  -9  -2   1 7.88813 69.8749   5
  -9  -2   1 111.831 125.867  17
  -9  -2   1 274.251 167.304  21
  -9  -2   2 981.460 265.671  17
  -9  -2   2 979.441 288.705  20
  -9  -2   2 1088.22 345.008  21
  -9  -2   2 909.079 240.648  18
  -9  -2   2 1041.28 210.309   5
  -9  -2   2 939.241 286.112  19
  -9  -2   3 973.442 263.456  17
  -9  -2   3 896.898 246.680  18
  -9  -2   3 816.460 262.273  20
  -9  -2   3 895.084 206.550   5
  -9  -2   3 506.474 230.817  21
  -9  -2   3 1085.75 303.360  19
  -9  -2   4 114.681 96.0423   5
  -9  -2   4-50.1944 86.6370  17
  -9  -2   4 70.0533 84.1298  19
  -9  -2   4 191.717 188.635  21
  -9  -2   4 242.959 177.266  20
  -9  -2   4 158.912 132.106  18
  -9  -2   5 82.8336 123.569  18
  -9  -2   5 100.151 88.6793   5
  -9  -2   5 327.018 165.821  20
  -9  -2   5 82.3597 98.1563  17
  -9  -2   5-19.2843 153.321  21
  -9  -2   5 96.8552 115.330  19
  -9  -2   6 67.0393 91.6631  19
  -9  -2   6 119.296 148.657  18
  -9  -2   6 160.686 104.141   5
  -9  -2   6-33.1690 87.9251  21
  -9  -2   6 47.4498 106.809  20
  -9  -2   6 122.392 125.825  17
  -9  -2   7 140.944 124.110  18
  -9  -2   7 289.930 191.575  19
  -9  -2   7 294.963 160.218  17
  -9  -2   7 41.4693 107.845  20
  -9  -2   7 79.0780 125.635  21
  -9  -1 -14-127.989 118.719  18
  -9  -1 -14-36.1607 125.695  19
  -9  -1 -14 91.6018 72.9161  17
  -9  -1 -14 174.484 158.760  20
  -9  -1 -14 125.752 86.2324   4
  -9  -1 -13 140.084 131.453  17
  -9  -1 -13-64.1870 114.318   4
  -9  -1 -13 148.315 121.779  18
  -9  -1 -13 138.607 212.626  20
  -9  -1 -13 47.9335 100.379  19
  -9  -1 -12 132.951 99.7780   4
  -9  -1 -12 158.384 171.926  16
  -9  -1 -12 57.3399 122.883  14
  -9  -1 -12-16.4145 99.7644  17
  -9  -1 -11 3.25024 132.204  20
  -9  -1 -11 385.161 211.412  14
  -9  -1 -11-28.3446 132.144  16
  -9  -1 -11-343.286 189.257  19
  -9  -1 -11 155.873 92.4028   4
  -9  -1 -11 103.141 138.786  18
  -9  -1 -11 8.03614 87.9031  17
  -9  -1 -10-59.1910 70.1200   4
  -9  -1 -10-123.359 159.548  17
  -9  -1 -10-141.813 144.212  18
  -9  -1 -10 97.1119 123.139  14
  -9  -1  -9-51.7072 98.9662  17
  -9  -1  -9-114.080 99.2394  19
  -9  -1  -9 100.114 134.408  14
  -9  -1  -9-35.1796 136.376  20
  -9  -1  -9-93.5394 165.316  18
  -9  -1  -8 319.389 102.659  20
  -9  -1  -8 530.624 227.158  18
  -9  -1  -8 371.840 195.491  19
  -9  -1  -8 420.428 202.370  17
  -9  -1  -8 904.652 278.115  14
  -9  -1  -7 199.513 146.941  14
  -9  -1  -7 85.7861 96.1608  17
  -9  -1  -7 319.619 188.403  19
  -9  -1  -7-107.662 134.174  18
  -9  -1  -7 373.278 154.384   5
  -9  -1  -6 431.678 161.776   5
  -9  -1  -6 193.720 144.677  18
  -9  -1  -6 198.049 169.202  19
  -9  -1  -6 53.7084 147.776  17
  -9  -1  -5-142.950 188.718  18
  -9  -1  -5 62.0613 100.488   5
  -9  -1  -5-112.461 135.384  17
  -9  -1  -4 85.6332 206.388  21
  -9  -1  -4-39.2319 103.371  20
  -9  -1  -4-172.972 130.657  17
  -9  -1  -4-28.1461 95.6782  18
  -9  -1  -4 25.0606 80.5724   5
  -9  -1  -4-17.3990 90.4799  19
  -9  -1  -3-48.4671 103.884  17
  -9  -1  -3 123.030 160.367  19
  -9  -1  -3 38.7287 138.253  21
  -9  -1  -3-120.178 159.410  18
  -9  -1  -2 616.613 263.349  20
  -9  -1  -2 409.726 176.176  18
  -9  -1  -2 439.722 135.424   5
  -9  -1  -2 534.305 222.605  19
  -9  -1  -2 263.527 150.584  17
  -9  -1  -2 394.162 207.138  21
  -9  -1  -1 65.2447 98.2539  20
  -9  -1  -1 211.988 155.627  17
  -9  -1  -1 147.156 108.983   5
  -9  -1  -1 38.9655 126.564  21
  -9  -1  -1-103.799 117.314  19
  -9  -1  -1 168.604 149.756  18
  -9  -1   0 344.422 181.344  18
  -9  -1   0 220.002 129.959   5
  -9  -1   0-28.3575 119.495  17
  -9  -1   0 70.2161 123.989  19
  -9  -1   0-128.639 172.640  21
  -9  -1   0 141.894 121.379  20
  -9  -1   1-91.5430 152.931  19
  -9  -1   1 65.6357 103.521  18
  -9  -1   1 132.031 76.7539   5
  -9  -1   1 116.923 85.4151  20
  -9  -1   1-224.860 203.983  21
  -9  -1   1 51.1072 104.812  17
  -9  -1   2 254.070 156.900  19
  -9  -1   2 284.938 169.690  21
  -9  -1   2 505.618 161.053   5
  -9  -1   2 725.550 258.838  20
  -9  -1   2 453.030 180.324  17
  -9  -1   2 73.0448 89.1112  18
  -9  -1   3-10.4182 105.337  18
  -9  -1   3 192.871 112.671   5
  -9  -1   3 322.418 164.434  19
  -9  -1   3 223.810 143.407  17
  -9  -1   3 176.527 145.810  20
  -9  -1   3 265.603 212.365  21
  -9  -1   4 570.093 249.610  20
  -9  -1   4 886.090 278.891  19
  -9  -1   4 505.681 191.903  17
  -9  -1   4 633.634 268.988  21
  -9  -1   4 622.536 217.529  18
  -9  -1   4 708.582 181.803   5
  -9  -1   5 425.944 230.861  21
  -9  -1   5 397.428 161.981  18
  -9  -1   5 628.989 234.349  19
  -9  -1   5 313.305 158.279  17
  -9  -1   5 658.515 219.895  20
  -9  -1   5 739.282 197.342   5
  -9  -1   6 36.7372 118.157  20
  -9  -1   6 81.2871 122.354  21
  -9  -1   6 83.5346 107.473  17
  -9  -1   6 66.6912 75.3937  18
  -9  -1   6 68.8056 114.386  19
  -9  -1   6-293.586 158.029   5
  -9   0 -14-107.365 68.7737   4
  -9   0 -13 43.2970 75.5926   4
  -9   0 -13-326.940 199.539  20
  -9   0 -13 62.5471 111.966  19
  -9   0 -13-166.940 118.449  18
  -9   0 -13 165.133 80.5551  17
  -9   0 -12 54.8717 91.6343   4
  -9   0 -12 392.107 211.221  20
  -9   0 -12 39.2986 108.854  19
  -9   0 -12 450.976 206.189  17
  -9   0 -12 119.917 165.227  18
  -9   0 -11-113.927 155.125  17
  -9   0 -11 20.9929 71.0053   4
  -9   0 -11-68.4363 138.378  14
  -9   0 -10 114.814 135.962  19
  -9   0 -10-198.119 167.490  17
  -9   0 -10-193.228 132.042  14
  -9   0  -9-13.3051 103.811  19
  -9   0  -9 126.142 108.545  17
  -9   0  -9 124.800 135.945  18
  -9   0  -9-68.2258 98.4839  20
  -9   0  -8 237.453 197.148  18
  -9   0  -8 328.267 181.403  14
  -9   0  -8 499.377 216.617  17
  -9   0  -7-170.929 152.344  19
  -9   0  -7-70.5389 110.509  20
  -9   0  -7 209.136 169.135  18
  -9   0  -7 264.320 189.833  17
  -9   0  -7 112.021 79.7527   5
  -9   0  -6 137.613 125.945  18
  -9   0  -6 293.934 199.971  17
  -9   0  -6 78.3880 153.369  20
  -9   0  -6-134.894 210.043  19
  -9   0  -6 180.972 118.852   5
  -9   0  -5 509.597 250.249  17
  -9   0  -5 158.218 139.178  19
  -9   0  -5 83.9463 108.138  20
  -9   0  -5 167.367 114.717   5
  -9   0  -5 192.902 126.597  18
  -9   0  -4 215.547 133.684   5
  -9   0  -4 14.1305 96.6498  19
  -9   0  -4 249.715 174.709  17
  -9   0  -4 63.9662 163.243  18
  -9   0  -3 77.9561 85.6534   5
  -9   0  -3 240.017 149.205  18
  -9   0  -3 214.093 147.669  19
  -9   0  -3 95.2529 113.977  17
  -9   0  -2 1488.93 339.533  17
  -9   0  -2 1949.50 394.525  18
  -9   0  -1-10.9655 110.623  18
  -9   0  -1-47.6143 72.4538   5
  -9   0  -1-129.103 115.796  17
  -9   0   0 262.704 133.689   5
  -9   0   0 42.1095 107.069  18
  -9   0   0 49.6206 119.990  21
  -9   0   0 6.58145 100.469  20
  -9   0   0-15.9538 72.7627  19
  -9   0   0-50.5971 73.7871  17
  -9   0   1 71.9479 111.144  20
  -9   0   1-86.0428 85.5351  18
  -9   0   1-16.0288 133.599  21
  -9   0   1-80.9115 115.659  19
  -9   0   1-85.6057 83.1330   5
  -9   0   1-129.327 143.468  17
  -9   0   2 479.600 206.819  20
  -9   0   2 427.898 183.336  18
  -9   0   2 179.909 145.530  19
  -9   0   2 336.407 147.802   5
  -9   0   2 378.819 209.657  21
  -9   0   2 509.408 190.577  17
  -9   0   3 79.9782 92.4302  20
  -9   0   3 34.1436 71.7610  18
  -9   0   3 366.645 167.800   5
  -9   0   3 13.9884 90.1350  17
  -9   0   3 314.653 207.363  21
  -9   0   3 253.445 125.941  19
  -9   0   4 273.908 143.889  17
  -9   0   4 56.6710 81.1274  19
  -9   0   4 218.223 204.759  21
  -9   0   4 48.1891 113.196  20
  -9   0   4 86.5934 76.7490   5
  -9   0   4 9.86646 80.2487  18
  -9   0   5-64.7812 100.809  18
  -9   0   5-25.7998 58.1208   5
  -9   0   5-67.0800 143.538  17
  -9   0   5 41.7639 104.742  20
  -9   0   5 216.645 169.461  21
  -9   0   5 130.869 146.567  19
  -9   0   6-91.6558 108.472  18
  -9   0   6 92.0168 131.937  19
  -9   0   6 83.1840 156.940  21
  -9   0   6-21.7168 84.5815  20
  -9   0   6-18.7092 97.2675  17
  -9   1 -13 29.9849 73.6124   4
  -9   1 -11 221.923 164.586  18
  -9   1 -11 83.5134 117.984  19
  -9   1 -11 455.614 240.781  17
  -9   1 -11-159.132 168.440  20
  -9   1 -10 11.6028 124.250  14
  -9   1 -10 342.253 170.648  17
  -9   1 -10 319.874 220.868  20
  -9   1 -10 142.213 190.472  19
  -9   1 -10 18.5709 99.0547  18
  -9   1  -9 186.466 176.018  14
  -9   1  -9 58.2203 76.0487   5
  -9   1  -9 67.7344 143.764  17
  -9   1  -9-6.74970 67.4644   4
  -9   1  -8 139.238 157.450  17
  -9   1  -8-115.297 170.532  18
  -9   1  -8 306.281 218.272  20
  -9   1  -8 270.304 215.581  14
  -9   1  -8-98.3395 105.410   5
  -9   1  -8 268.348 186.356  19
  -9   1  -7 118.203 125.182  17
  -9   1  -7-225.207 176.074  20
  -9   1  -7 212.167 163.529  18
  -9   1  -7 299.984 208.014  19
  -9   1  -6 130.668 132.108  17
  -9   1  -6 318.970 219.516  18
  -9   1  -6 211.271 146.962   5
  -9   1  -5 165.954 134.745   5
  -9   1  -5 187.482 156.024  20
  -9   1  -5-63.4568 90.0112   8
  -9   1  -5-107.609 142.969  19
  -9   1  -5 72.4607 139.954  18
  -9   1  -4 81.7615 57.3637   8
  -9   1  -4 295.032 175.285  18
  -9   1  -4 39.8840 90.7049  17
  -9   1  -4 81.9161 109.203   5
  -9   1  -4 129.932 110.819  19
  -9   1  -4-159.453 134.117  20
  -9   1  -3 948.093 289.378  17
  -9   1  -3 772.932 265.711  20
  -9   1  -3 809.937 268.677  19
  -9   1  -3 1193.50 330.230  18
  -9   1  -2-42.2855 106.014  18
  -9   1  -2 82.5903 135.641  19
  -9   1  -2 395.639 170.904   5
  -9   1  -2 77.7866 87.8021  17
  -9   1  -2-21.9828 140.599  20
  -9   1  -1 162.117 146.621  20
  -9   1  -1 61.9805 98.5239  17
  -9   1  -1-80.5299 116.822  19
  -9   1  -1 11.9063 120.704  18
  -9   1   0-46.8392 106.520  19
  -9   1   0-182.166 129.257   5
  -9   1   0-76.1498 114.450  18
  -9   1   0 157.116 116.911  17
  -9   1   1 146.902 121.361  19
  -9   1   1 143.419 102.979   5
  -9   1   1-9.06082 89.6706  18
  -9   1   1 247.530 166.368  17
  -9   1   2-211.182 147.195  17
  -9   1   2-187.958 149.533  18
  -9   1   2 64.5336 102.815  19
  -9   1   2 236.141 153.558   5
  -9   1   3 212.334 157.088  17
  -9   1   3 119.317 128.727  18
  -9   1   3 157.983 111.472   5
  -9   1   4-103.217 121.538  17
  -9   1   4 51.5932 93.9821   5
  -9   1   4 201.565 145.576  18
  -9   1   5 143.894 105.323  17
  -9   1   5 1.51301 72.6381  18
  -9   1   6 418.024 190.944  17
  -9   1   6 261.946 153.964  18
  -9   2 -11-0.64850 65.9459   4
  -9   2 -10-48.0573 114.797   4
  -9   2  -9-458.504 183.020   5
  -9   2  -8 913.622 273.699  18
  -9   2  -8 518.208 247.293  19
  -9   2  -8 837.455 268.035  17
  -9   2  -8 580.697 268.456  20
  -9   2  -7 33.1393 126.399  17
  -9   2  -7 229.401 170.205   5
  -9   2  -6 16.5828 96.3812   5
  -9   2  -6 48.1830 135.262  17
  -9   2  -5-98.9256 151.464  19
  -9   2  -5 360.555 194.271  17
  -9   2  -5-218.652 178.527  18
  -9   2  -5 100.586 100.235   5
  -9   2  -5-24.5889 128.558  20
  -9   2  -4 394.541 187.645  18
  -9   2  -4 546.123 222.772  17
  -9   2  -4 151.020 162.120  19
  -9   2  -4 358.009 160.566   5
  -9   2  -4 83.8176 117.245  20
  -9   2  -4 181.544 100.522   8
  -9   2  -3 828.871 257.940  18
  -9   2  -3 1127.56 267.734   5
  -9   2  -3 713.580 188.318   8
  -9   2  -3 1306.10 339.286  17
  -9   2  -2 59.9232 112.571  17
  -9   2  -2 29.3946 75.5708   8
  -9   2  -2 78.8862 143.419  18
  -9   2  -1 867.063 285.554  20
  -9   2  -1 731.148 217.871   5
  -9   2  -1 671.616 241.757  18
  -9   2  -1 656.642 251.675  19
  -9   2  -1 635.167 190.578   8
  -9   2  -1 691.255 240.971  17
  -9   2   0 274.095 160.072  18
  -9   2   0 10.3058 124.875  20
  -9   2   0 115.557 141.485  17
  -9   2   0 123.938 95.6449  19
  -9   2   1 419.636 205.283  20
  -9   2   1 394.769 214.221  18
  -9   2   1 182.806 124.597  17
  -9   2   1 451.061 195.108  19
  -9   2   1 475.756 171.402   5
  -9   2   2-33.6520 147.503  18
  -9   2   2-14.6028 118.702  17
  -9   2   2-8.88010 101.189   5
  -9   2   2 22.4857 97.5466  20
  -9   2   2 83.2283 139.574  19
  -9   2   3 121.468 138.324  20
  -9   2   3-53.2757 107.977  18
  -9   2   3-58.4101 100.609  17
  -9   2   3 231.935 155.477   5
  -9   2   4 175.890 97.9734  20
  -9   2   4-36.4036 94.4906  17
  -9   2   4 55.2467 124.671  18
  -9   2   4 200.517 170.538  19
  -9   2   5 100.106 134.128  20
  -9   2   5-179.891 142.162  19
  -9   2   5-6.38253 101.540  17
  -9   2   5 133.833 125.656  18
  -9   3  -8 70.1021 150.217   5
  -9   3  -7 268.814 139.899   5
  -9   3  -5 322.903 117.337   5
  -9   3  -5 147.712 109.072  17
  -9   3  -5-83.1080 111.271  20
  -9   3  -5 310.668 215.897  18
  -9   3  -5 153.888 165.438  19
  -9   3  -4 44.4148 108.938   5
  -9   3  -4-43.3793 152.279  17
  -9   3  -3-53.1486 155.076  17
  -9   3  -3 16.3446 100.829   5
  -9   3  -3 185.931 94.6228   8
  -9   3  -2-0.80644 97.0452  17
  -9   3  -2-25.2524 78.2447   8
  -9   3  -2 265.820 167.698   5
  -9   3  -2-69.5852 101.971  20
  -9   3  -2 82.6465 161.432  18
  -9   3  -2 148.991 150.258  19
  -9   3  -1 2.19135 123.667  20
  -9   3  -1-23.5289 89.4496   8
  -9   3  -1-92.9144 154.154   5
  -9   3  -1 48.5616 111.225  19
  -9   3  -1 49.5824 156.021  18
  -9   3  -1-10.3757 137.376  17
  -9   3   0 22.4908 119.808  18
  -9   3   0 304.838 182.187  17
  -9   3   0 111.827 102.989  19
  -9   3   0 117.295 154.705  20
  -9   3   0 23.3624 62.8232   8
  -9   3   1-72.4655 109.785   5
  -9   3   1-5.51173 81.6079  18
  -9   3   1-66.2678 127.342   8
  -9   3   1 37.5745 135.954  20
  -9   3   1 52.8681 125.675  17
  -9   3   1 140.997 186.631  19
  -9   3   2 194.995 131.688  17
  -9   3   2 410.391 177.151   8
  -9   3   2 153.882 131.773  18
  -9   3   3 684.581 251.968  18
  -9   3   3 755.964 253.016  17
  -9   3   4 354.682 197.828  17
  -9   3   4 329.106 171.051  18
  -9   3   5 45.7596 135.181  17
  -9   3   5 230.795 153.926  18
  -9   4  -8 136.209 110.218   4
  -9   4  -2 9.49804 93.6291   8
  -9   4  -1 238.362 125.670   8
  -9   4  -1 164.766 170.611  19
  -9   4  -1-17.9390 125.548  20
  -9   4  -1 212.842 163.901  18
  -9   4  -1 79.6013 142.112  17
  -9   4   0 85.4314 132.501  17
  -9   4   0 73.4372 102.435   8
  -9   4   1 14.8855 93.5438  17
  -9   4   1-38.6211 99.0520   8
  -9   4   2 24.3105 81.7720  17
  -9   4   3-66.6125 121.573  17
  -9   4   4-118.906 139.753  17
  -9   5  -3 427.225 180.075   8
  -9   5  -2 1000.52 266.995   8
  -8 -14  -9 137.429 116.696  17
  -8 -14  -9 315.191 199.438  18
  -8 -14  -9 215.607 150.829  15
  -8 -14  -9-74.0128 120.338  21
  -8 -14  -9-140.394 173.015  19
  -8 -14  -8 268.843 140.582  15
  -8 -14  -8 141.941 151.264  18
  -8 -14  -8 162.346 100.291  17
  -8 -14  -8 88.4071 100.934  21
  -8 -13 -10-96.4350 101.323  18
  -8 -13 -10-100.780 68.6385  17
  -8 -13 -10 128.439 80.2542  19
  -8 -13 -10 37.9898 100.716  21
  -8 -13 -10 136.167 135.197  15
  -8 -13  -9-98.2220 110.613  19
  -8 -13  -9 183.796 126.687  17
  -8 -13  -9 87.3481 133.542  18
  -8 -13  -9-0.63619 74.1812  21
  -8 -13  -9-270.461 141.238  15
  -8 -13  -8-107.728 79.4507  17
  -8 -13  -8 169.929 93.8101  15
  -8 -13  -8-69.9308 108.420  19
  -8 -13  -8-85.4744 140.329  21
  -8 -13  -8-45.7569 133.916  18
  -8 -13  -7 161.616 131.413  17
  -8 -13  -7 366.072 193.072  18
  -8 -13  -7 41.9223 96.8953  15
  -8 -13  -6 105.778 121.921  17
  -8 -13  -6 109.171 107.627  15
  -8 -13  -6 76.5825 116.150  18
  -8 -13  -5 270.727 161.114  17
  -8 -13  -5-277.478 161.177  18
  -8 -13  -5 77.7733 78.0852  15
  -8 -13  -5-183.839 160.809  21
  -8 -13  -4 118.405 112.581  17
  -8 -13  -4 37.2080 119.598  21
  -8 -13  -4 124.109 109.395  15
  -8 -13  -4 175.818 133.457  18
  -8 -12 -14-114.211 114.205  10
  -8 -12 -10 37.8737 82.1428  15
  -8 -12 -10 182.223 128.186  17
  -8 -12 -10-71.0064 123.935  19
  -8 -12 -10 6.16994 97.8412  21
  -8 -12  -9-8.45750 66.0297  17
  -8 -12  -9-22.2202 129.238  19
  -8 -12  -9-115.609 109.003  18
  -8 -12  -9 16.4721 88.9864  21
  -8 -12  -9 85.3087 78.4969  15
  -8 -12  -8 39.3308 79.9913  18
  -8 -12  -8-51.3856 111.580   9
  -8 -12  -8 121.723 133.164  21
  -8 -12  -8-37.3235 93.2014  15
  -8 -12  -8-125.205 116.785  19
  -8 -12  -8 96.3143 76.1548  17
  -8 -12  -7 69.8805 86.3836  17
  -8 -12  -7-53.2565 73.8963  15
  -8 -12  -7-13.9476 93.2750  21
  -8 -12  -7 199.706 152.195   9
  -8 -12  -7-135.700 120.056  19
  -8 -12  -7 106.088 102.663  18
  -8 -12  -6 2.97240 67.4595  17
  -8 -12  -6-161.235 128.996  15
  -8 -12  -6 19.5046 75.1215  18
  -8 -12  -5-28.1665 91.4538  15
  -8 -12  -5 30.5676 97.2899  18
  -8 -12  -5 23.8755 84.5300  17
  -8 -12  -4 204.596 145.099  17
  -8 -12  -4 135.361 118.647   9
  -8 -12  -4 176.858 126.318  18
  -8 -12  -4 194.538 126.567  15
  -8 -12  -4 2.33438 127.041  21
  -8 -12  -3-26.5071 79.4805  15
  -8 -12  -3 32.3909 96.3083  17
  -8 -12  -3 187.980 145.670  18
  -8 -12  -3 36.6116 135.831  21
  -8 -12  -3 411.046 220.284   9
  -8 -12  -2-27.4183 87.7415  21
  -8 -12  -2 153.137 165.095   9
  -8 -12  -2 20.8922 68.5577  18
  -8 -12  -2 137.424 107.679  17
  -8 -12  -2 102.774 77.0084  15
  -8 -12  -2-36.6837 84.9049  12
  -8 -12  -1 319.122 194.963   9
  -8 -12  -1 296.523 147.267  15
  -8 -12  -1 122.933 110.514  18
  -8 -12  -1 322.764 138.867  12
  -8 -12  -1 417.819 210.819  17
  -8 -12  -1 369.566 228.262  21
  -8 -11 -12-72.0613 84.0117  10
  -8 -11 -12-98.6279 132.341   9
  -8 -11 -11 397.492 197.922  19
  -8 -11 -11 180.637 120.451  15
  -8 -11 -11 293.625 144.717  18
  -8 -11 -11 256.520 179.202   9
  -8 -11 -11 113.263 88.6875  17
  -8 -11 -11 118.236 80.2392  10
  -8 -11 -11 42.7186 99.3752  21
  -8 -11 -10 104.889 105.823  15
  -8 -11 -10 248.414 150.955  17
  -8 -11 -10-1.58596 86.8582  19
  -8 -11 -10-24.5506 85.9719  18
  -8 -11 -10 14.7905 79.4686  21
  -8 -11 -10 2.62956 54.4298  10
  -8 -11  -9 208.479 124.967  15
  -8 -11  -9 236.802 152.398  17
  -8 -11  -9 275.914 176.638  21
  -8 -11  -9 72.1503 90.1395  18
  -8 -11  -9 96.9652 97.5453  19
  -8 -11  -8 159.516 137.684  21
  -8 -11  -8 148.244 108.773  17
  -8 -11  -8 114.341 112.649  19
  -8 -11  -8 301.217 146.443  15
  -8 -11  -8 346.208 188.762   9
  -8 -11  -8 160.148 140.764  18
  -8 -11  -7 105.976 120.323  21
  -8 -11  -7 308.220 160.867  18
  -8 -11  -7 159.977 137.332  19
  -8 -11  -7 146.486 131.605  17
  -8 -11  -7-27.1605 74.9587  15
  -8 -11  -7 292.103 176.451   9
  -8 -11  -6-30.8689 140.547  19
  -8 -11  -6-67.2022 107.265  17
  -8 -11  -6-49.0220 114.373  21
  -8 -11  -6-129.138 100.301  15
  -8 -11  -6-4.31316 65.4166  18
  -8 -11  -5 56.7229 121.915   9
  -8 -11  -5 45.6492 65.2668  15
  -8 -11  -5-18.4979 103.789  17
  -8 -11  -5 145.520 112.546  18
  -8 -11  -5 15.1878 118.963  21
  -8 -11  -4-88.5814 109.075  17
  -8 -11  -4-103.214 78.5518  18
  -8 -11  -4 21.4580 118.090   9
  -8 -11  -3 39.6766 81.4522  15
  -8 -11  -3-12.3483 83.7926  18
  -8 -11  -3 33.7946 59.1618  17
  -8 -11  -3 15.7769 113.750   9
  -8 -11  -2-21.2206 113.291  15
  -8 -11  -2 137.164 146.670   9
  -8 -11  -2 76.1118 107.450  17
  -8 -11  -2-45.2560 68.3850  18
  -8 -11  -2 37.4043 122.722  21
  -8 -11  -1 156.437 120.239   9
  -8 -11  -1-22.2652 151.188  21
  -8 -11  -1 11.8256 81.5160  18
  -8 -11  -1-70.2306 57.9145  15
  -8 -11  -1 126.527 69.9595  17
  -8 -11   0 623.103 254.702  18
  -8 -11   0 921.739 281.337  17
  -8 -11   0 563.075 201.254  15
  -8 -11   0 897.676 278.279   9
  -8 -11   0 1007.32 351.198  21
  -8 -11   1 569.776 272.702  21
  -8 -11   1 465.771 209.579  12
  -8 -11   1 155.025 135.666  17
  -8 -11   1 384.683 168.333   7
  -8 -11   1 194.244 141.003  15
  -8 -11   1 198.133 190.058  18
  -8 -10 -14 233.408 141.699  10
  -8 -10 -13 611.046 195.882  10
  -8 -10 -13 817.216 265.345   9
  -8 -10 -12-85.1837 103.648   9
  -8 -10 -12-43.5757 88.3348  10
  -8 -10 -11 221.066 117.161  15
  -8 -10 -11 112.041 79.2745  18
  -8 -10 -11 30.0703 77.0087   9
  -8 -10 -11 25.9912 65.7420  17
  -8 -10 -11 37.2171 94.7531  21
  -8 -10 -11-46.0751 61.4215  19
  -8 -10 -10 91.5935 67.4745   9
  -8 -10 -10 75.0840 89.6269  17
  -8 -10 -10 274.208 160.609  19
  -8 -10 -10 72.1816 58.4078  15
  -8 -10 -10 101.221 94.8617  18
  -8 -10 -10-35.3609 104.489  21
  -8 -10  -9-251.465 166.568  21
  -8 -10  -9 97.6588 85.6197  10
  -8 -10  -9-0.98062 70.0892  17
  -8 -10  -9 17.6188 97.6468  15
  -8 -10  -9 23.9708 69.8512  18
  -8 -10  -9-105.272 114.900  19
  -8 -10  -8 79.2777 103.696  21
  -8 -10  -8 77.3453 112.025  18
  -8 -10  -8 88.7086 127.617   9
  -8 -10  -8-51.2420 58.1153  10
  -8 -10  -8 167.389 134.348  17
  -8 -10  -8-113.986 109.082  19
  -8 -10  -8 80.5958 104.672  15
  -8 -10  -7-58.7906 160.803  21
  -8 -10  -7-139.968 115.021  17
  -8 -10  -7 74.3915 67.9576  10
  -8 -10  -7 65.4073 93.4383  15
  -8 -10  -7-22.8518 83.4083  18
  -8 -10  -7 45.4554 82.1100  19
  -8 -10  -6 240.084 123.561  15
  -8 -10  -6 0.64457 87.0030  18
  -8 -10  -6 7.95304 87.6181  17
  -8 -10  -6 421.280 213.727  21
  -8 -10  -6 249.652 118.355  19
  -8 -10  -5 95.1353 129.161  21
  -8 -10  -5-45.9949 69.1615  15
  -8 -10  -5-62.0592 102.815  18
  -8 -10  -5-24.3515 110.608  17
  -8 -10  -5 11.5483 94.8920   9
  -8 -10  -5 30.8485 69.2385  19
  -8 -10  -4 12.2616 102.397  21
  -8 -10  -4-99.6691 126.664  19
  -8 -10  -4-63.9640 119.590   9
  -8 -10  -4 107.732 85.2342  17
  -8 -10  -4-89.0087 75.5398  18
  -8 -10  -4-13.9702 60.3194  15
  -8 -10  -3-93.3189 113.447  15
  -8 -10  -3-9.08228 123.368  18
  -8 -10  -3-20.9109 66.8530  17
  -8 -10  -3-111.385 102.168   9
  -8 -10  -2 219.828 148.250  18
  -8 -10  -2-14.4391 119.140  15
  -8 -10  -2 13.4992 108.067   9
  -8 -10  -2-4.64299 91.7387  17
  -8 -10  -1 18.6487 112.127  15
  -8 -10  -1 109.543 113.257   9
  -8 -10  -1 325.593 182.728  18
  -8 -10  -1 275.516 176.132  17
  -8 -10   0 277.138 229.093  21
  -8 -10   0 50.2645 113.784  18
  -8 -10   0 25.3581 97.8896  17
  -8 -10   0 62.1720 81.3951  15
  -8 -10   1 95.7296 56.4166   5
  -8 -10   1-16.0761 69.8591  18
  -8 -10   1 180.028 104.455  17
  -8 -10   1 135.817 109.509   7
  -8 -10   1 92.0771 115.699  21
  -8 -10   1 129.953 108.185  15
  -8 -10   2 648.909 229.578  15
  -8 -10   2 459.554 258.978  21
  -8 -10   2 413.773 192.545  17
  -8 -10   2 393.423 182.729  18
  -8 -10   3 259.807 163.533  17
  -8 -10   3-225.620 180.292  21
  -8 -10   3 147.192 112.893  18
  -8 -10   3 121.487 142.514  15
  -8 -10   3 286.234 167.269   7
  -8  -9 -15 18.3869 68.2205   9
  -8  -9 -15-50.4950 104.990  14
  -8  -9 -15 16.8490 69.3427  10
  -8  -9 -14-4.06143 97.3103  10
  -8  -9 -14 49.6846 124.141   9
  -8  -9 -14-73.8578 118.243  14
  -8  -9 -13-160.442 141.494   9
  -8  -9 -12 19.6626 74.0601   9
  -8  -9 -12 324.454 132.687  17
  -8  -9 -12 415.780 149.953  10
  -8  -9 -12 212.790 147.025  18
  -8  -9 -12 385.219 164.377  19
  -8  -9 -12 396.550 194.777  21
  -8  -9 -11 173.128 89.6036  17
  -8  -9 -11 25.0085 104.796  21
  -8  -9 -11-70.9308 114.554   9
  -8  -9 -11 44.8219 61.7137  18
  -8  -9 -11 273.099 114.916  10
  -8  -9 -11 250.254 155.878  19
  -8  -9 -10 216.222 115.096  10
  -8  -9 -10 113.245 88.5759  18
  -8  -9 -10 252.322 110.043  15
  -8  -9 -10 210.503 125.688  17
  -8  -9 -10 299.060 143.703   9
  -8  -9 -10 200.916 126.971  19
  -8  -9 -10 68.5716 83.4387  21
  -8  -9  -9 482.034 207.626  18
  -8  -9  -9 461.291 181.075  21
  -8  -9  -9 379.625 155.695  17
  -8  -9  -9 516.614 168.712  15
  -8  -9  -9 379.207 147.945  10
  -8  -9  -9 308.681 153.435  19
  -8  -9  -8-66.9505 87.9475  15
  -8  -9  -8 118.124 75.0059  17
  -8  -9  -8-125.931 109.326  19
  -8  -9  -8-129.072 106.005  18
  -8  -9  -8-88.5424 133.116  21
  -8  -9  -7 72.3225 77.2035  15
  -8  -9  -7 92.0070 107.353  18
  -8  -9  -7 42.8600 132.593  21
  -8  -9  -7-158.182 116.745  19
  -8  -9  -7 94.4037 99.7642  17
  -8  -9  -6 127.156 114.378  15
  -8  -9  -6-216.547 194.671  21
  -8  -9  -6 31.6919 64.4414  19
  -8  -9  -6-70.5000 110.512   9
  -8  -9  -6 23.4829 74.6843  17
  -8  -9  -6-7.56634 62.9134  18
  -8  -9  -5-23.1250 61.4740  17
  -8  -9  -5-119.966 117.021   9
  -8  -9  -5-170.045 180.306  21
  -8  -9  -5 30.6334 82.0118  15
  -8  -9  -5-207.222 127.981  18
  -8  -9  -5 74.1207 105.063  19
  -8  -9  -4 20.4914 95.2504  17
  -8  -9  -4 177.503 132.978   9
  -8  -9  -4 228.610 125.796  18
  -8  -9  -4-46.6383 69.1715  15
  -8  -9  -4 163.436 118.824  19
  -8  -9  -4-70.7424 139.991  21
  -8  -9  -3 394.741 206.114  19
  -8  -9  -3 267.616 123.043  17
  -8  -9  -3 137.808 139.414  18
  -8  -9  -3 307.137 200.749  21
  -8  -9  -3 280.149 148.454  15
  -8  -9  -3 377.148 179.465   9
  -8  -9  -2 1263.22 290.613  17
  -8  -9  -2 941.158 254.007  18
  -8  -9  -2 1308.84 297.522   9
  -8  -9  -2 927.168 296.970  21
  -8  -9  -2 1209.87 292.402  19
  -8  -9  -2 931.732 242.687  15
  -8  -9  -1 57.4816 55.1826  15
  -8  -9  -1 13.5284 92.4978   9
  -8  -9  -1-75.5010 141.957  21
  -8  -9  -1 15.2342 38.2715   5
  -8  -9  -1 266.758 179.403  18
  -8  -9  -1 172.802 113.167  17
  -8  -9   0 85.7767 63.6118  18
  -8  -9   0-43.6252 79.8793  15
  -8  -9   0 134.117 123.948  17
  -8  -9   0 166.986 73.1732   5
  -8  -9   1 331.149 179.019  18
  -8  -9   1 160.282 105.346  15
  -8  -9   1 170.315 96.0040   7
  -8  -9   1 390.561 166.609  17
  -8  -9   1 157.963 80.6738   5
  -8  -9   2 2.70168 62.8040   5
  -8  -9   2-57.4495 76.7334  18
  -8  -9   2 70.0350 124.017  15
  -8  -9   2-46.8508 81.9793  17
  -8  -9   3 34.4206 115.447  17
  -8  -9   3 334.446 137.741  15
  -8  -9   3 307.355 111.932   5
  -8  -9   3 83.4116 161.080  18
  -8  -9   4 175.433 151.783  17
  -8  -9   4-58.3166 116.831   7
  -8  -9   4 114.015 128.142  15
  -8  -9   4 11.5324 102.932  18
  -8  -9   5-31.1523 104.451  17
  -8  -9   5 20.6092 98.3329  18
  -8  -9   5 55.7398 92.0646  15
  -8  -8 -15 364.573 181.711  14
  -8  -8 -15 667.768 228.259   9
  -8  -8 -14 79.9824 96.7417  14
  -8  -8 -14 165.707 115.199   9
  -8  -8 -13 160.051 104.757  10
  -8  -8 -13 119.151 87.7678  14
  -8  -8 -12 99.0007 97.2272  10
  -8  -8 -12 171.350 103.098  17
  -8  -8 -12 296.440 173.751   9
  -8  -8 -12 187.667 131.594  18
  -8  -8 -12 161.724 100.367  14
  -8  -8 -12 353.964 190.504  21
  -8  -8 -12 18.8317 95.4911  19
  -8  -8 -12 53.8543 72.6455  20
  -8  -8 -11 64.2014 93.5255   9
  -8  -8 -11-9.88517 100.938  19
  -8  -8 -11 289.660 134.667  17
  -8  -8 -11 194.561 157.398  21
  -8  -8 -11 150.513 112.223  18
  -8  -8 -11 113.802 112.541  14
  -8  -8 -11 392.321 159.126  10
  -8  -8 -10 372.939 213.509  21
  -8  -8 -10 163.544 101.470  14
  -8  -8 -10 281.662 161.102  19
  -8  -8 -10 158.041 97.4559  17
  -8  -8 -10 137.040 84.6364   9
  -8  -8 -10 242.972 111.884  18
  -8  -8  -9 545.540 198.735  19
  -8  -8  -9 453.931 171.589  15
  -8  -8  -9 268.120 105.054  17
  -8  -8  -9 411.039 161.924  10
  -8  -8  -9 451.315 150.258  14
  -8  -8  -9 513.245 192.929   9
  -8  -8  -8 146.949 119.266  10
  -8  -8  -8 55.5462 58.7653  18
  -8  -8  -8-19.2567 57.0601  14
  -8  -8  -8 202.309 170.492  21
  -8  -8  -8-57.8217 73.2922  15
  -8  -8  -8 134.919 111.123  19
  -8  -8  -8 107.794 84.7617  17
  -8  -8  -7 53.4495 111.094   9
  -8  -8  -7 46.1829 107.811  19
  -8  -8  -7 88.6081 72.9536  18
  -8  -8  -7 118.697 83.8177  17
  -8  -8  -7-2.76156 103.172  15
  -8  -8  -7 70.5416 52.7731  14
  -8  -8  -7-220.362 185.457  21
  -8  -8  -6 102.584 113.147   9
  -8  -8  -6 29.8757 78.9708  14
  -8  -8  -6-23.9363 67.9419  19
  -8  -8  -6 1.50203 75.4719  17
  -8  -8  -6 102.916 127.348  21
  -8  -8  -6 101.577 69.1871  15
  -8  -8  -6 140.463 130.831  18
  -8  -8  -5-2.64680 85.5000  17
  -8  -8  -5 421.938 190.067  18
  -8  -8  -5-1.48335 81.2233  19
  -8  -8  -5 309.697 154.225  15
  -8  -8  -5 144.712 78.6832  21
  -8  -8  -4 99.4332 91.4721  18
  -8  -8  -4 76.1906 80.4359  15
  -8  -8  -4 47.9480 84.7241  17
  -8  -8  -4 370.655 180.689  19
  -8  -8  -4 166.594 114.099   9
  -8  -8  -4 64.3597 103.521  21
  -8  -8  -3 290.642 134.693  18
  -8  -8  -3 120.751 111.868  21
  -8  -8  -3 322.304 157.222   9
  -8  -8  -3 188.183 114.449  17
  -8  -8  -3 498.979 193.678  19
  -8  -8  -3 431.414 170.815  15
  -8  -8  -2 131.856 118.480  19
  -8  -8  -2-143.006 131.866  15
  -8  -8  -2-9.23538 95.1506  18
  -8  -8  -2 66.9396 41.0164   5
  -8  -8  -2 120.757 149.564  21
  -8  -8  -2 17.5504 96.7545   9
  -8  -8  -2-115.734 117.671  17
  -8  -8  -1 912.134 242.882  19
  -8  -8  -1 1241.72 188.617   5
  -8  -8  -1 1131.52 323.152  21
  -8  -8  -1 1017.32 280.549  17
  -8  -8  -1 1190.84 279.435  18
  -8  -8  -1 1034.79 240.888   9
  -8  -8  -1 1539.50 304.386  15
  -8  -8   0-25.9129 129.225  18
  -8  -8   0 30.9962 67.8091  15
  -8  -8   0 314.079 190.962  21
  -8  -8   0 13.1252 84.7413  17
  -8  -8   0-72.7547 101.897  19
  -8  -8   0 96.6732 71.5327   5
  -8  -8   1 109.064 101.156   7
  -8  -8   1-178.180 151.417  21
  -8  -8   1-127.499 126.071  15
  -8  -8   1-82.2665 110.587  17
  -8  -8   1-11.2018 51.8959   5
  -8  -8   1 323.376 184.547  19
  -8  -8   1 365.375 188.929  18
  -8  -8   2 247.968 160.963  18
  -8  -8   2 358.255 216.834  21
  -8  -8   2 5.54093 68.6593  15
  -8  -8   2 74.8028 79.8119  19
  -8  -8   2 101.073 79.5853  17
  -8  -8   2 230.801 106.056   5
  -8  -8   3 135.968 169.805  21
  -8  -8   3 0.99558 56.3001   5
  -8  -8   3-289.656 174.782  18
  -8  -8   3-31.0747 143.193  19
  -8  -8   3 165.062 149.795  17
  -8  -8   3-93.3699 106.812  15
  -8  -8   4 7.93245 78.9482  18
  -8  -8   4-41.5179 100.198  21
  -8  -8   4-186.476 130.444   5
  -8  -8   4-39.1385 95.9800   7
  -8  -8   4 3.93673 74.3086  15
  -8  -8   4-84.8988 122.402  17
  -8  -8   4-26.4808 131.728  19
  -8  -8   5 139.106 133.186  19
  -8  -8   5 324.130 187.188  17
  -8  -8   5 334.681 179.970  15
  -8  -8   5 160.549 74.0048   5
  -8  -8   5 40.2392 86.3269  18
  -8  -8   5 5.44020 79.5146   7
  -8  -8   6 353.659 159.395   7
  -8  -8   6 653.498 185.022   5
  -8  -8   6 81.4150 120.866  15
  -8  -8   6 348.656 174.249  17
  -8  -8   6 209.895 173.833  21
  -8  -8   6 150.198 151.193  19
  -8  -8   6 273.899 152.625  18
  -8  -8   7-183.783 181.006  21
  -8  -8   7 43.4660 93.6159  17
  -8  -8   7 109.519 87.1753  19
  -8  -8   7 342.526 184.864  15
  -8  -8   7 271.594 181.392  18
  -8  -7 -18-6.89258 99.1960  16
  -8  -7 -17 263.218 164.182  16
  -8  -7 -16-102.155 130.844   9
  -8  -7 -16 94.2682 87.4016  14
  -8  -7 -15-67.3217 109.429   9
  -8  -7 -15 47.0304 88.1245  10
  -8  -7 -15 11.3052 113.587  14
  -8  -7 -14-58.3262 97.3477  14
  -8  -7 -14 94.4857 82.4232   9
  -8  -7 -14-179.400 151.201  16
  -8  -7 -14 41.8395 84.2586  10
  -8  -7 -13-18.3674 122.732   9
  -8  -7 -13-74.9364 124.268  14
  -8  -7 -13 128.166 105.227  16
  -8  -7 -13 45.9749 112.037  21
  -8  -7 -13-74.8124 116.324  19
  -8  -7 -13-20.1344 115.159  18
  -8  -7 -13 163.914 114.633  10
  -8  -7 -13 133.095 87.8416  17
  -8  -7 -13 94.3105 106.913  20
  -8  -7 -12 129.881 87.9033  18
  -8  -7 -12 130.420 103.560  19
  -8  -7 -12-8.53074 122.232  14
  -8  -7 -12 203.845 156.010  21
  -8  -7 -12 39.0893 83.0228  17
  -8  -7 -12 151.338 136.808  16
  -8  -7 -12 278.046 151.247   9
  -8  -7 -12 231.875 158.214  20
  -8  -7 -12 101.211 92.8260  10
  -8  -7 -11 54.3641 63.5413  16
  -8  -7 -11 124.144 101.493  19
  -8  -7 -11 208.178 127.621   9
  -8  -7 -11 62.3337 70.1101  17
  -8  -7 -11 185.698 118.773  14
  -8  -7 -11 119.928 104.094  20
  -8  -7 -11 264.700 180.483  21
  -8  -7 -11 227.610 130.743  18
  -8  -7 -10 30.4135 99.9861  14
  -8  -7 -10-93.0941 134.181   9
  -8  -7 -10 91.6170 103.797  18
  -8  -7 -10 79.3324 104.246  19
  -8  -7 -10 129.552 122.942  16
  -8  -7 -10 259.792 150.569  10
  -8  -7 -10 12.3686 83.7821  17
  -8  -7  -9 3273.82 377.190  14
  -8  -7  -9 3599.85 431.922   9
  -8  -7  -9 3292.44 368.737  16
  -8  -7  -9 2927.13 421.962  18
  -8  -7  -9 3201.26 432.729  17
  -8  -7  -9 2997.45 434.039  19
  -8  -7  -9 3347.08 514.477  21
  -8  -7  -8 776.168 186.022  14
  -8  -7  -8 1112.95 279.521  19
  -8  -7  -8 733.298 210.996  17
  -8  -7  -8 981.241 238.850  15
  -8  -7  -7 140.393 72.3431  16
  -8  -7  -7 371.475 204.161  21
  -8  -7  -7 82.2487 58.7751  14
  -8  -7  -7 218.413 104.654  18
  -8  -7  -7 300.800 163.823  17
  -8  -7  -7 348.057 170.754  19
  -8  -7  -7 112.050 109.789  15
  -8  -7  -6 762.086 258.976  21
  -8  -7  -6 712.041 198.991  15
  -8  -7  -6 813.127 228.876  17
  -8  -7  -6 616.980 148.028  14
  -8  -7  -6 908.870 251.864  19
  -8  -7  -6 689.307 196.786  18
  -8  -7  -5 246.126 103.057  14
  -8  -7  -5 75.0534 106.913  17
  -8  -7  -5 23.5039 98.2548  21
  -8  -7  -5 193.649 112.957  15
  -8  -7  -5 121.819 133.596  18
  -8  -7  -5 222.257 156.470  19
  -8  -7  -4 687.780 207.721  18
  -8  -7  -4 817.907 254.087  21
  -8  -7  -4 819.311 146.913  14
  -8  -7  -4 1062.81 235.765   9
  -8  -7  -4 958.822 230.792  15
  -8  -7  -4 708.291 211.657  19
  -8  -7  -4 875.018 137.426   5
  -8  -7  -4 738.195 222.648  17
  -8  -7  -3 314.735 188.872  21
  -8  -7  -3 146.428 85.5438  15
  -8  -7  -3 181.596 116.481  17
  -8  -7  -3 110.509 68.1578  19
  -8  -7  -3 216.464 124.300   9
  -8  -7  -3 415.567 163.800  18
  -8  -7  -3 122.482 53.9648   5
  -8  -7  -2 355.849 151.896  15
  -8  -7  -2 692.090 261.370  21
  -8  -7  -2 283.894 156.121  18
  -8  -7  -2 20.6798 92.2119  17
  -8  -7  -2 286.528 131.666   9
  -8  -7  -2 254.324 143.077  19
  -8  -7  -1 626.723 228.594  19
  -8  -7  -1 726.776 236.396  17
  -8  -7  -1 702.032 222.477  15
  -8  -7  -1 1121.07 330.560  21
  -8  -7  -1 997.091 277.154  18
  -8  -7  -1 1150.92 257.881   9
  -8  -7  -1 961.439 164.080   5
  -8  -7   0 180.850 126.755  18
  -8  -7   0 416.168 188.481  17
  -8  -7   0 159.745 133.823  21
  -8  -7   0 304.853 107.012   5
  -8  -7   0 243.900 150.094  19
  -8  -7   0 184.551 105.634  15
  -8  -7   1 905.296 172.400   5
  -8  -7   1 664.612 221.119  17
  -8  -7   1 845.271 236.082  15
  -8  -7   1 1064.45 322.429  21
  -8  -7   1 804.255 240.423  19
  -8  -7   1 726.370 233.781  18
  -8  -7   2 1162.74 285.865  17
  -8  -7   2 1089.06 257.462  15
  -8  -7   2 1266.78 263.555   7
  -8  -7   2 1361.09 223.701   5
  -8  -7   2 1276.14 302.201  19
  -8  -7   2 1451.70 312.952  18
  -8  -7   2 980.063 306.961  21
  -8  -7   3 445.194 139.630   5
  -8  -7   3 509.714 190.930  17
  -8  -7   3 778.738 240.910  19
  -8  -7   3 373.764 148.531  15
  -8  -7   3 506.282 235.891  21
  -8  -7   3 153.261 127.521  18
  -8  -7   4 61.3519 102.115  21
  -8  -7   4 530.765 172.921  15
  -8  -7   4 498.125 200.836  17
  -8  -7   4 357.526 139.049   7
  -8  -7   4 258.927 155.542  19
  -8  -7   4 476.381 144.398   5
  -8  -7   4 392.663 183.404  18
  -8  -7   5-79.7789 133.111  17
  -8  -7   5 12.2888 53.5203   5
  -8  -7   5-230.864 171.698  19
  -8  -7   5-38.9171 96.0241   7
  -8  -7   5-171.286 151.424  21
  -8  -7   5-9.23248 76.7349  18
  -8  -7   5 31.9155 81.4243  15
  -8  -7   6 275.152 155.650  15
  -8  -7   6 169.675 116.334   7
  -8  -7   6 415.799 187.117  17
  -8  -7   6 388.416 181.001  18
  -8  -7   6 368.342 147.417   5
  -8  -7   6 27.6366 107.252  21
  -8  -7   6 271.189 154.822  19
  -8  -7   7-50.3400 84.8807  15
  -8  -7   7-23.5562 64.2524   7
  -8  -7   7-3.94081 114.411  17
  -8  -7   7-21.4549 108.051  19
  -8  -7   7-88.4187 139.814  21
  -8  -7   7 45.0281 63.3180   5
  -8  -7   7 46.9742 108.459  18
  -8  -7   8 237.713 153.412  17
  -8  -7   8 422.373 191.277  18
  -8  -7   8 462.674 182.797  19
  -8  -7   8 268.847 131.236  15
  -8  -7   8 272.333 174.815  21
  -8  -7   9 163.772 148.470  17
  -8  -7   9 15.6728 77.9754  15
  -8  -7   9 120.879 63.8968  18
  -8  -7   9-67.9908 100.527  19
  -8  -6 -16 224.971 151.820  14
  -8  -6 -16 106.953 100.037   9
  -8  -6 -15 87.3871 93.6143   9
  -8  -6 -15-17.3274 104.838  10
  -8  -6 -15-114.827 108.478  16
  -8  -6 -15-5.14267 134.816  14
  -8  -6 -14 144.228 114.837  14
  -8  -6 -14-80.9725 73.2020   9
  -8  -6 -14-16.5146 83.8913  16
  -8  -6 -14 221.179 156.521  10
  -8  -6 -13 213.761 149.715  19
  -8  -6 -13 341.242 173.596   9
  -8  -6 -13 32.4383 112.725  17
  -8  -6 -13-8.64839 73.1845  20
  -8  -6 -13 167.329 124.537  16
  -8  -6 -13 23.0435 89.4703  18
  -8  -6 -13 263.983 180.054  14
  -8  -6 -13 203.703 146.596  10
  -8  -6 -13 69.8998 83.5696  21
  -8  -6 -12 105.618 126.047  19
  -8  -6 -12-25.7062 88.3918  18
  -8  -6 -12 116.600 88.4050  14
  -8  -6 -12 40.9208 68.3219  20
  -8  -6 -12-79.4486 108.295  16
  -8  -6 -12-32.1967 63.2435  17
  -8  -6 -12 24.4804 107.696  21
  -8  -6 -12-82.0330 86.9042   9
  -8  -6 -11 432.749 175.923  10
  -8  -6 -11 134.890 121.601  18
  -8  -6 -11 71.7881 115.495  21
  -8  -6 -11 196.789 108.487  17
  -8  -6 -11-15.2190 77.8576  20
  -8  -6 -11 97.2455 120.797   9
  -8  -6 -11 353.596 159.816  16
  -8  -6 -11 79.9614 74.0415  19
  -8  -6 -11 218.520 106.289  14
  -8  -6 -10 28.7874 135.543  21
  -8  -6 -10 72.2099 91.6518  19
  -8  -6 -10 274.536 142.249  14
  -8  -6 -10 138.966 119.527  16
  -8  -6 -10-252.604 137.731  18
  -8  -6 -10 81.6389 64.5231   9
  -8  -6 -10 119.503 96.7264  17
  -8  -6 -10 100.751 84.9400  20
  -8  -6  -9 162.016 90.6989   9
  -8  -6  -9 97.8609 90.3181  19
  -8  -6  -9 177.128 118.901  21
  -8  -6  -9 30.0779 77.1770  20
  -8  -6  -9 90.5680 90.3890  14
  -8  -6  -9 112.999 64.2062  18
  -8  -6  -9 86.2836 107.690  17
  -8  -6  -8 712.344 228.656  21
  -8  -6  -8 617.213 191.598  19
  -8  -6  -8 867.994 200.419  16
  -8  -6  -8 814.206 184.697  14
  -8  -6  -8 891.439 235.109  18
  -8  -6  -8 753.606 214.388  17
  -8  -6  -8 945.433 219.523   9
  -8  -6  -7 124.003 86.6970  14
  -8  -6  -7 22.4567 70.9627  17
  -8  -6  -7-16.2405 76.4663  19
  -8  -6  -7-147.858 133.181  18
  -8  -6  -7 94.9730 125.127  21
  -8  -6  -6 10.5504 83.2485  19
  -8  -6  -6 24.6203 46.8581   5
  -8  -6  -6-98.6753 105.819  15
  -8  -6  -6 18.8797 57.0686  14
  -8  -6  -6 72.6559 91.7085   9
  -8  -6  -5 2217.54 272.741  14
  -8  -6  -5 2172.72 367.275  18
  -8  -6  -5 1988.92 343.460  17
  -8  -6  -5 1784.54 292.951   9
  -8  -6  -5 2018.48 361.562  19
  -8  -6  -5 1649.59 364.635  21
  -8  -6  -5 2210.74 220.200   5
  -8  -6  -5 2170.21 302.790  16
  -8  -6  -5 1953.14 324.603  15
  -8  -6  -4 608.426 205.358  21
  -8  -6  -4 746.012 204.446  17
  -8  -6  -4 675.121 144.356  14
  -8  -6  -4 245.454 103.009  18
  -8  -6  -4 1078.24 271.448  19
  -8  -6  -4 610.406 122.459   5
  -8  -6  -4 504.619 155.202  15
  -8  -6  -3 1469.37 313.068  19
  -8  -6  -3 1423.55 183.200   5
  -8  -6  -3 1081.76 260.024  18
  -8  -6  -3 1045.12 272.183  21
  -8  -6  -3 1280.86 260.993  15
  -8  -6  -3 1196.23 228.973   9
  -8  -6  -3 1461.74 295.125  17
  -8  -6  -3 1344.69 189.427  14
  -8  -6  -2 1072.93 245.159  15
  -8  -6  -2 991.178 163.985   5
  -8  -6  -2 1507.48 316.518  19
  -8  -6  -2 1315.04 284.276  17
  -8  -6  -2 1361.44 331.061  21
  -8  -6  -2 1240.27 236.766   9
  -8  -6  -2 1092.40 261.942  18
  -8  -6  -1 1357.66 259.335   9
  -8  -6  -1 1486.21 307.416  18
  -8  -6  -1 1317.42 274.284  15
  -8  -6  -1 1533.02 360.182  21
  -8  -6  -1 866.585 234.219  17
  -8  -6  -1 1055.41 277.615  19
  -8  -6   0 92.5647 65.8401   5
  -8  -6   0 76.0968 97.6762  18
  -8  -6   0 278.291 186.191  17
  -8  -6   0 332.230 199.896  21
  -8  -6   0 175.229 121.750  19
  -8  -6   0 274.597 145.521  15
  -8  -6   1 1779.29 346.140  19
  -8  -6   1 1822.44 395.857  21
  -8  -6   1 1697.71 334.970  18
  -8  -6   1 1612.29 306.744  15
  -8  -6   1 1467.32 308.269  17
  -8  -6   1 1651.26 233.273   5
  -8  -6   2 948.014 253.009  18
  -8  -6   2 936.663 185.960   5
  -8  -6   2 1371.56 318.456  19
  -8  -6   2 1071.77 250.946  17
  -8  -6   2 1442.60 364.945  21
  -8  -6   2 914.348 238.496  15
  -8  -6   3-51.6951 82.5553  17
  -8  -6   3-47.9043 64.8245   5
  -8  -6   3-10.0235 101.843  18
  -8  -6   3 51.9294 84.7331  19
  -8  -6   3 275.548 189.181  21
  -8  -6   3 67.3912 73.3715  15
  -8  -6   4-0.64192 61.6017   5
  -8  -6   4-24.7110 104.032  15
  -8  -6   4-109.485 114.999  18
  -8  -6   4-81.9966 119.784  19
  -8  -6   4 1.06452 98.5584  17
  -8  -6   4 246.072 147.354  21
  -8  -6   5-63.8013 93.8866   5
  -8  -6   5-235.779 207.241  21
  -8  -6   5-179.748 155.697  17
  -8  -6   5-33.8859 95.0550   7
  -8  -6   5 73.5689 104.635  15
  -8  -6   5-142.004 70.7611  18
  -8  -6   5-17.7945 79.2481  19
  -8  -6   6 112.554 116.069  21
  -8  -6   6-67.2809 91.8152  15
  -8  -6   6 197.103 125.596   7
  -8  -6   6 319.984 182.091  19
  -8  -6   6 173.515 88.7021   5
  -8  -6   6-12.1687 109.155  18
  -8  -6   6 24.0011 99.7190  17
  -8  -6   7-4.77373 59.2027  15
  -8  -6   7-176.889 164.785  17
  -8  -6   7 107.084 107.152   5
  -8  -6   7-55.7812 109.772  19
  -8  -6   7-29.3609 120.294  21
  -8  -6   7-78.3032 127.158  18
  -8  -6   7-76.6213 65.7378   7
  -8  -6   8-115.713 85.2250  18
  -8  -6   8-42.1013 155.989  21
  -8  -6   8-4.04289 64.7721  15
  -8  -6   8 5.99960 68.5417   7
  -8  -6   8 109.501 95.1430  19
  -8  -6   8-46.4399 101.694  17
  -8  -6   9-122.945 146.276  18
  -8  -6   9-278.523 169.337  19
  -8  -6   9-26.5183 146.146  21
  -8  -6   9 232.855 153.401  17
  -8  -6   9-45.6088 76.3335  15
  -8  -5 -17 33.1279 88.7214   9
  -8  -5 -17 141.218 127.888   4
  -8  -5 -16 200.908 145.074   9
  -8  -5 -16-217.494 162.243  16
  -8  -5 -16 48.1537 94.4760   4
  -8  -5 -15 160.702 142.558  10
  -8  -5 -15 173.846 113.826   9
  -8  -5 -15 205.859 135.696  16
  -8  -5 -15 189.585 141.216   4
  -8  -5 -15 328.895 209.287  14
  -8  -5 -14-9.77499 65.3850  17
  -8  -5 -14-68.7250 70.9855  20
  -8  -5 -14 86.0389 141.702  16
  -8  -5 -14 61.7408 88.6842   4
  -8  -5 -14 83.0393 122.344  10
  -8  -5 -14 171.883 122.739  19
  -8  -5 -14-278.576 135.070   9
  -8  -5 -14-166.669 116.680  18
  -8  -5 -14 125.504 173.940  14
  -8  -5 -13 393.332 174.668  19
  -8  -5 -13 444.358 163.128   9
  -8  -5 -13 321.292 162.333  18
  -8  -5 -13 344.460 218.594  14
  -8  -5 -13 485.945 206.648  16
  -8  -5 -13 435.006 139.252   4
  -8  -5 -13 241.371 112.084  17
  -8  -5 -12 381.096 174.179  14
  -8  -5 -12 472.991 142.016   4
  -8  -5 -12 732.170 219.002  10
  -8  -5 -12 519.386 205.299  16
  -8  -5 -12 181.039 86.6480  18
  -8  -5 -12 370.254 163.422  17
  -8  -5 -12 403.546 147.379   9
  -8  -5 -11 154.030 176.551  21
  -8  -5 -11 81.2119 99.8586  18
  -8  -5 -11 322.363 125.837   4
  -8  -5 -11 174.370 115.471  20
  -8  -5 -11 650.951 237.043  16
  -8  -5 -11 195.364 107.682  19
  -8  -5 -11 152.419 119.227   9
  -8  -5 -11 290.071 176.883  14
  -8  -5 -11 102.374 95.4335  17
  -8  -5 -10 830.106 243.526  20
  -8  -5 -10 1520.55 217.337   4
  -8  -5 -10 1221.37 258.078  14
  -8  -5 -10 1269.52 287.402  19
  -8  -5 -10 815.967 216.672  18
  -8  -5 -10 1136.87 251.685  17
  -8  -5 -10 985.734 282.293  21
  -8  -5 -10 1008.01 212.894   9
  -8  -5  -9 2435.41 403.439  20
  -8  -5  -9 2215.87 310.698   9
  -8  -5  -9 2430.52 394.876  19
  -8  -5  -9 2361.63 370.949  17
  -8  -5  -9 2445.97 447.508  21
  -8  -5  -9 2282.05 341.491  16
  -8  -5  -9 1940.14 348.951  18
  -8  -5  -9 2243.75 336.036  14
  -8  -5  -8 3070.96 421.884  17
  -8  -5  -8 2839.90 483.837  21
  -8  -5  -8 2798.19 422.207  19
  -8  -5  -8 2599.91 337.524  14
  -8  -5  -8 2769.30 339.359   9
  -8  -5  -8 2548.79 389.247  18
  -8  -5  -8 2674.00 432.104  20
  -8  -5  -7-130.887 118.890  14
  -8  -5  -7-43.8480 100.884  21
  -8  -5  -7 44.6635 61.8585   5
  -8  -5  -7 31.4990 120.094  17
  -8  -5  -7 11.0583 69.8244   9
  -8  -5  -7-11.0937 106.634  18
  -8  -5  -6 643.302 188.131  18
  -8  -5  -6 880.769 190.791  14
  -8  -5  -6 937.244 236.034  19
  -8  -5  -6 910.599 220.779  16
  -8  -5  -6 888.221 234.550  17
  -8  -5  -6 556.914 196.632  21
  -8  -5  -5 489.406 180.729  19
  -8  -5  -5 455.898 216.095  21
  -8  -5  -5 490.828 128.196  14
  -8  -5  -5 312.125 136.590  17
  -8  -5  -5 634.013 130.756   5
  -8  -5  -5 282.457 139.771  18
  -8  -5  -4 1281.43 266.993  15
  -8  -5  -4 1086.27 251.624  17
  -8  -5  -4 1115.82 191.766  14
  -8  -5  -4 917.927 151.772   5
  -8  -5  -4 1106.32 213.957   9
  -8  -5  -4 915.601 256.412  19
  -8  -5  -3 53.4991 75.7596  19
  -8  -5  -3 46.1994 65.8608  17
  -8  -5  -3 100.996 71.1023  15
  -8  -5  -3-96.3731 100.147  14
  -8  -5  -3-87.6551 121.431  21
  -8  -5  -3 0.48662 60.6496   5
  -8  -5  -3 78.3768 81.9093   9
  -8  -5  -3-64.4318 62.6792  18
  -8  -5  -2-112.979 88.3831  14
  -8  -5  -2-11.9778 78.8422  17
  -8  -5  -2 9.99523 64.5023  15
  -8  -5  -2 29.5786 45.1443   5
  -8  -5  -2 76.7027 76.2072   9
  -8  -5  -2 9.27384 69.3334  19
  -8  -5  -2 57.3124 112.602  18
  -8  -5  -2 17.5576 75.3856  21
  -8  -5  -1 872.428 236.827  18
  -8  -5  -1 1038.33 245.360  15
  -8  -5  -1 1152.94 265.446  17
  -8  -5  -1 1190.13 185.697   5
  -8  -5  -1 1545.45 362.297  21
  -8  -5  -1 1133.40 175.230  14
  -8  -5  -1 1146.74 294.300  19
  -8  -5  -1 1258.99 229.161   9
  -8  -5   0 393.189 170.341  17
  -8  -5   0 515.676 200.539  19
  -8  -5   0 670.716 232.304  21
  -8  -5   0 666.725 204.719  15
  -8  -5   0 592.314 193.388  18
  -8  -5   1 1902.77 357.267  19
  -8  -5   1 1997.04 347.574  17
  -8  -5   1 1899.62 256.101   5
  -8  -5   1 2043.56 402.449  21
  -8  -5   1 1881.63 321.161  15
  -8  -5   1 2069.08 367.381  18
  -8  -5   2 4.71751 99.7872  15
  -8  -5   2 19.3902 68.1976  18
  -8  -5   2 77.7141 131.228  19
  -8  -5   2 222.428 155.541  21
  -8  -5   2 138.010 129.529  17
  -8  -5   2 187.270 108.963   5
  -8  -5   3 1323.82 329.611  21
  -8  -5   3 1753.01 304.662   7
  -8  -5   3 1450.88 304.373  18
  -8  -5   3 1495.93 296.635  15
  -8  -5   3 1307.41 307.620  19
  -8  -5   3 1345.81 221.884   5
  -8  -5   3 1287.37 288.578  17
  -8  -5   4 1507.47 308.154  17
  -8  -5   4 960.126 264.480  15
  -8  -5   4 1556.53 253.140   5
  -8  -5   4 1407.25 332.794  19
  -8  -5   4 1302.20 298.110  18
  -8  -5   4 1309.32 347.763  21
  -8  -5   5 170.754 121.534  15
  -8  -5   5 90.6326 101.242   5
  -8  -5   5 84.3697 104.184  17
  -8  -5   5 142.291 110.818  18
  -8  -5   5 181.574 128.764  19
  -8  -5   5 186.259 161.478  21
  -8  -5   6 304.997 144.372  15
  -8  -5   6 146.334 144.562  21
  -8  -5   6 250.700 137.417  17
  -8  -5   6 214.741 134.806  18
  -8  -5   6 260.328 126.401   7
  -8  -5   6 555.789 165.195   5
  -8  -5   6 277.398 171.204  19
  -8  -5   7-75.0360 88.5657  17
  -8  -5   7-100.285 105.188   5
  -8  -5   7 127.598 127.542  18
  -8  -5   7 88.7163 90.1055  15
  -8  -5   7-68.6826 99.2069  21
  -8  -5   7-210.254 146.754  19
  -8  -5   7 22.7051 75.6448   7
  -8  -5   8 203.238 153.923  19
  -8  -5   8 16.7217 101.340  15
  -8  -5   8-7.62449 85.1550   7
  -8  -5   8-14.3308 121.255  21
  -8  -5   8-103.131 62.3750   5
  -8  -5   8-133.206 136.598  17
  -8  -5   8-43.3760 116.249  18
  -8  -5   9 428.805 180.575  15
  -8  -5   9 316.998 182.664  21
  -8  -5   9 385.935 165.761   7
  -8  -5   9 318.274 164.949  19
  -8  -5   9 307.734 148.396  17
  -8  -5   9 12.5295 78.9264  18
  -8  -4 -16-32.2756 152.648  16
  -8  -4 -16 93.8457 90.1646   4
  -8  -4 -16 49.1321 76.1351   9
  -8  -4 -15 100.070 115.214   9
  -8  -4 -15 326.339 186.781  16
  -8  -4 -15 353.611 194.431  14
  -8  -4 -15-29.8601 87.2281   4
  -8  -4 -15-26.4369 86.1640  10
  -8  -4 -14 62.1196 69.1411  17
  -8  -4 -14-84.3324 105.787  14
  -8  -4 -14-67.3338 131.828  16
  -8  -4 -14-0.16978 65.7614   9
  -8  -4 -14 74.3746 84.6111   4
  -8  -4 -14 32.2031 97.5512  18
  -8  -4 -13 364.742 138.656  19
  -8  -4 -13 382.661 203.249  16
  -8  -4 -13 251.662 129.702  18
  -8  -4 -13 265.942 139.855   9
  -8  -4 -13 62.9747 83.8410  20
  -8  -4 -13 158.870 64.1948   4
  -8  -4 -13 518.811 209.072  10
  -8  -4 -13 238.728 145.568  17
  -8  -4 -13 280.246 169.017  14
  -8  -4 -12 45.1087 138.273  16
  -8  -4 -12-48.5598 69.2396   4
  -8  -4 -12-107.073 106.837  19
  -8  -4 -12 62.4177 93.1887  17
  -8  -4 -12 53.2446 135.058  14
  -8  -4 -12-254.432 140.344  18
  -8  -4 -12 33.2399 65.4415   9
  -8  -4 -11 500.412 188.282  14
  -8  -4 -11 177.597 142.616  18
  -8  -4 -11 183.714 97.9828   9
  -8  -4 -11 117.690 112.723  17
  -8  -4 -11 314.927 113.732   4
  -8  -4 -10-60.2363 127.909  20
  -8  -4 -10 9.27119 91.3610  16
  -8  -4 -10 73.1949 55.4828   9
  -8  -4 -10-43.2731 111.788  14
  -8  -4 -10-2.23953 94.8015  17
  -8  -4 -10 49.7485 82.1236  18
  -8  -4 -10 51.0398 44.7427   4
  -8  -4 -10 216.344 148.086  21
  -8  -4 -10 308.481 177.332  19
  -8  -4  -9 112.938 117.068  18
  -8  -4  -9 13.6070 54.3296   9
  -8  -4  -9-239.482 145.748  14
  -8  -4  -9-54.3582 54.5276   4
  -8  -4  -9 34.8992 92.9825  17
  -8  -4  -9 176.031 169.544  21
  -8  -4  -9-75.6622 85.4988  19
  -8  -4  -9-232.130 145.711  20
  -8  -4  -8 1213.80 283.964  20
  -8  -4  -8 1755.18 327.477  17
  -8  -4  -8 988.623 214.384  14
  -8  -4  -8 1117.82 287.352  19
  -8  -4  -8 826.386 254.384  18
  -8  -4  -8 1591.49 352.911  21
  -8  -4  -8 1381.85 186.885   4
  -8  -4  -8 1306.06 188.495   5
  -8  -4  -8 1360.60 248.332   9
  -8  -4  -7 5098.67 574.676  18
  -8  -4  -7 4753.65 625.107  21
  -8  -4  -7 5238.19 436.340   9
  -8  -4  -7 5464.88 327.830   4
  -8  -4  -7 5886.99 395.799   5
  -8  -4  -7 5382.42 607.010  20
  -8  -4  -7 6260.10 641.546  19
  -8  -4  -7 5679.78 500.762  14
  -8  -4  -7 6004.89 599.595  17
  -8  -4  -6 1866.62 348.377  19
  -8  -4  -6 2266.33 370.281  17
  -8  -4  -6 1960.33 417.137  21
  -8  -4  -6 2169.22 187.297   4
  -8  -4  -6 2062.03 296.187  14
  -8  -4  -6 1714.75 348.077  20
  -8  -4  -6 1931.13 256.382   9
  -8  -4  -6 2210.95 372.502  18
  -8  -4  -5 632.582 199.759  18
  -8  -4  -5 672.648 198.808  17
  -8  -4  -5 724.786 138.512   5
  -8  -4  -5 829.301 186.641  14
  -8  -4  -5 743.313 243.234  19
  -8  -4  -5 1126.34 349.079  21
  -8  -4  -4 3295.36 444.482  17
  -8  -4  -4 3066.11 444.122  19
  -8  -4  -4 3062.78 431.144  18
  -8  -4  -4 3409.08 310.343   5
  -8  -4  -4 3696.86 367.711  14
  -8  -4  -4 2935.11 481.153  21
  -8  -4  -3 501.404 197.104  21
  -8  -4  -3 509.736 193.451  17
  -8  -4  -3 60.1961 85.5478  19
  -8  -4  -3 542.019 199.090  18
  -8  -4  -3 556.544 142.568  14
  -8  -4  -3 414.895 114.602   5
  -8  -4  -2 71.2276 106.211  14
  -8  -4  -2 250.840 134.194  15
  -8  -4  -2 1.53804 50.7337   5
  -8  -4  -2-0.99696 77.4769   9
  -8  -4  -2-126.775 118.775  17
  -8  -4  -2-141.927 143.334  19
  -8  -4  -1 914.840 220.455  15
  -8  -4  -1 613.084 195.876  17
  -8  -4  -1 801.523 155.917   5
  -8  -4  -1 828.552 230.918  19
  -8  -4  -1 721.851 168.178   9
  -8  -4   0 1780.02 260.239   9
  -8  -4   0 1669.03 299.625  15
  -8  -4   0 1650.41 319.334  17
  -8  -4   0 1710.60 362.817  21
  -8  -4   0 1678.17 321.346  19
  -8  -4   0 1757.40 229.135   5
  -8  -4   0 1647.27 320.491  18
  -8  -4   1 407.360 151.894  19
  -8  -4   1 1163.11 305.680  21
  -8  -4   1 409.022 150.788  18
  -8  -4   1 698.821 191.447  15
  -8  -4   1 862.004 238.014  17
  -8  -4   2 749.062 274.574  21
  -8  -4   2 1143.78 256.699  15
  -8  -4   2 832.413 236.476  19
  -8  -4   2 637.209 208.771  17
  -8  -4   2 774.975 236.977  18
  -8  -4   3 348.776 154.653  19
  -8  -4   3 404.561 167.150  15
  -8  -4   3 196.498 125.463  18
  -8  -4   3 490.351 191.308  17
  -8  -4   3 196.774 165.330  21
  -8  -4   3 155.330 89.3027   5
  -8  -4   4 12.7238 62.7958   5
  -8  -4   4-12.6454 94.8747  17
  -8  -4   4-36.3691 123.103  18
  -8  -4   4-91.2257 109.163  21
  -8  -4   4-33.2089 85.1568  19
  -8  -4   4 52.8587 57.6372  15
  -8  -4   4-14.6477 92.4044   7
  -8  -4   5 349.883 176.264  15
  -8  -4   5 380.339 233.332  21
  -8  -4   5 200.848 116.943   5
  -8  -4   5 318.609 150.976  19
  -8  -4   5 296.125 142.678  17
  -8  -4   5 192.939 117.943  18
  -8  -4   6-29.0233 46.2731   5
  -8  -4   6 64.0688 102.128  18
  -8  -4   6-65.1526 94.4923  19
  -8  -4   6 115.934 126.162  17
  -8  -4   6 63.1090 98.4696  21
  -8  -4   6 173.282 129.211  15
  -8  -4   7 71.5378 94.0440  17
  -8  -4   7 25.6745 111.303  21
  -8  -4   7 121.721 96.6525  18
  -8  -4   7 78.2706 92.4936  19
  -8  -4   7 16.2144 93.8887   7
  -8  -4   7 104.584 64.8458   5
  -8  -4   7 53.0862 66.6393  15
  -8  -4   8-121.617 101.619   7
  -8  -4   8-39.8746 106.488  19
  -8  -4   8 67.5064 163.918  21
  -8  -4   8 48.4741 70.3593  18
  -8  -4   8 83.8802 106.899  17
  -8  -4   8 8.76851 60.8885   5
  -8  -4   8 77.9677 77.8359  15
  -8  -4   9 381.545 161.232   7
  -8  -4  10 43.6035 63.9664   7
  -8  -3 -16 210.784 190.950  16
  -8  -3 -15 609.716 235.290  16
  -8  -3 -15 592.512 186.200   9
  -8  -3 -15 57.2461 170.506  14
  -8  -3 -14 381.224 147.927  17
  -8  -3 -14 330.973 135.365   4
  -8  -3 -14 664.783 227.338  14
  -8  -3 -14 237.418 121.973   9
  -8  -3 -14 608.953 199.746  10
  -8  -3 -14 518.706 212.845  16
  -8  -3 -13 481.564 236.058  16
  -8  -3 -13 415.503 205.904  14
  -8  -3 -13 305.128 150.177  17
  -8  -3 -13 80.9841 76.8803   9
  -8  -3 -13 136.496 124.765  18
  -8  -3 -13 199.248 105.466   4
  -8  -3 -12-174.382 154.885  17
  -8  -3 -12 202.445 181.478  14
  -8  -3 -12-1.68545 65.2438   9
  -8  -3 -12 41.9344 72.6263   4
  -8  -3 -12 159.780 148.122  16
  -8  -3 -12-25.7805 86.3286  18
  -8  -3 -12-98.2648 149.252  20
  -8  -3 -12-218.534 138.792  19
  -8  -3 -11 55.2657 89.5668  18
  -8  -3 -11 74.6393 64.2868   4
  -8  -3 -11-51.3957 105.056  19
  -8  -3 -11 38.9128 84.6270  17
  -8  -3 -11 161.033 132.955  20
  -8  -3 -11 71.8634 117.795  16
  -8  -3 -11 119.426 129.816  14
  -8  -3 -11 14.4626 55.0677   9
  -8  -3 -10 169.317 150.489  16
  -8  -3 -10 181.534 116.865  18
  -8  -3 -10 568.134 142.776   4
  -8  -3 -10 551.830 159.030  14
  -8  -3 -10 326.642 156.744  17
  -8  -3 -10 317.644 107.094   9
  -8  -3  -9 0.11290 47.7086   9
  -8  -3  -9 25.3974 82.3494  18
  -8  -3  -9 107.610 64.4732   4
  -8  -3  -9 169.122 100.126  19
  -8  -3  -9-125.009 115.265  20
  -8  -3  -9 146.046 100.576  14
  -8  -3  -9 120.152 100.744  17
  -8  -3  -9 12.8826 109.383  21
  -8  -3  -8-40.3024 129.117  21
  -8  -3  -8 27.7300 97.6876  17
  -8  -3  -8-109.256 120.427  18
  -8  -3  -8 91.4104 124.645  19
  -8  -3  -8 22.0816 63.9912   5
  -8  -3  -8 134.901 76.4548   4
  -8  -3  -8 51.7485 107.490  20
  -8  -3  -8 53.3122 93.4777   9
  -8  -3  -8 72.0821 85.1044  14
  -8  -3  -7 763.826 167.047   9
  -8  -3  -7 715.549 220.149  18
  -8  -3  -7 519.691 165.560  14
  -8  -3  -7 738.182 156.513   5
  -8  -3  -7 630.212 203.104  19
  -8  -3  -7 917.365 249.420  17
  -8  -3  -7 676.354 233.306  16
  -8  -3  -7 983.696 296.375  21
  -8  -3  -7 746.934 128.291   4
  -8  -3  -7 829.585 240.543  20
  -8  -3  -6 410.691 129.224   5
  -8  -3  -6 460.540 122.557   9
  -8  -3  -6 351.485 84.4274   4
  -8  -3  -6 499.016 215.093  20
  -8  -3  -6 382.363 154.749  14
  -8  -3  -6 253.052 165.172  19
  -8  -3  -6 305.814 157.595  17
  -8  -3  -6 330.407 156.089  21
  -8  -3  -6 660.619 204.404  18
  -8  -3  -5-64.3949 60.7001   9
  -8  -3  -5-81.3081 97.6919  14
  -8  -3  -5 90.2898 117.640  18
  -8  -3  -5 40.9702 99.5512  17
  -8  -3  -5-157.876 167.145  21
  -8  -3  -5-131.603 157.789  20
  -8  -3  -5 10.7063 83.2152  19
  -8  -3  -4 257.678 136.281  17
  -8  -3  -4 166.301 88.2589  18
  -8  -3  -4 525.974 183.483  19
  -8  -3  -4 208.890 153.779  20
  -8  -3  -4 491.070 173.501  14
  -8  -3  -4 329.527 158.502  21
  -8  -3  -4 234.602 79.2075   5
  -8  -3  -3-237.751 177.185  20
  -8  -3  -3-44.2393 68.0539  17
  -8  -3  -3-77.0486 136.246  19
  -8  -3  -3-35.7527 59.2896   5
  -8  -3  -3-38.3358 115.714  21
  -8  -3  -3-43.6373 94.0479  18
  -8  -3  -2 335.792 112.949   5
  -8  -3  -2 30.9426 89.5753  19
  -8  -3  -2 72.0802 70.5622  18
  -8  -3  -2 123.569 124.589  21
  -8  -3  -2 89.4238 80.3186  17
  -8  -3  -1 724.456 151.307   5
  -8  -3  -1 754.026 206.706  17
  -8  -3  -1 562.551 134.970   9
  -8  -3  -1 594.844 186.938  18
  -8  -3  -1 615.895 224.692  21
  -8  -3  -1 759.257 237.784  19
  -8  -3   0 1749.95 240.241   5
  -8  -3   0 1766.74 239.954   9
  -8  -3   0 1589.87 355.154  21
  -8  -3   0 856.531 233.135  18
  -8  -3   0 1312.87 289.615  19
  -8  -3   0 1565.07 297.001  17
  -8  -3   1 1752.54 345.269  19
  -8  -3   1 2167.87 269.676   5
  -8  -3   1 1990.92 405.682  21
  -8  -3   1 2344.35 381.169  17
  -8  -3   1 2171.19 381.289  18
  -8  -3   2 1099.97 290.980  19
  -8  -3   2 1415.91 231.812   5
  -8  -3   2 1418.94 290.326  17
  -8  -3   2 1153.51 314.737  21
  -8  -3   2 1422.35 304.861  18
  -8  -3   3 501.877 180.317  17
  -8  -3   3 716.891 227.682  19
  -8  -3   3 441.919 163.109  15
  -8  -3   4 2038.05 368.931  19
  -8  -3   4 1640.35 302.372  15
  -8  -3   4 2428.13 387.735  17
  -8  -3   5 40.2758 81.6986  15
  -8  -3   5 64.8598 77.1333  17
  -8  -3   5 10.5177 67.5301   5
  -8  -3   5 154.105 83.1005   7
  -8  -3   6-48.9062 91.2721  17
  -8  -3   6 89.0011 83.8781  15
  -8  -3   6 148.862 111.881   5
  -8  -3   6 2.78378 65.1679  19
  -8  -3   6 202.309 118.657   7
  -8  -3   7-13.5862 73.0605  15
  -8  -3   7 156.586 141.343  19
  -8  -3   7 150.690 113.644  17
  -8  -3   7 10.3653 73.3905   5
  -8  -3   8-28.8624 83.2768  19
  -8  -3   8 145.469 101.018   5
  -8  -3   8-9.31683 79.6684  17
  -8  -3   8 100.404 84.3030  15
  -8  -3   8 56.7155 120.731   7
  -8  -3   9-29.3761 78.6797   7
  -8  -3  10-22.3794 70.3801   7
  -8  -2 -16 271.551 151.541   4
  -8  -2 -15 575.019 281.502  16
  -8  -2 -15 217.556 154.683  18
  -8  -2 -15 89.5737 155.162  20
  -8  -2 -15 407.979 155.858  17
  -8  -2 -15 303.468 170.408  19
  -8  -2 -15 208.535 103.198   4
  -8  -2 -14 31.0826 106.454  14
  -8  -2 -14-145.580 149.077  18
  -8  -2 -14-76.6748 84.4608  20
  -8  -2 -14 111.514 149.029  10
  -8  -2 -14-129.808 100.774  19
  -8  -2 -14 150.739 114.865  17
  -8  -2 -14-3.63328 65.6203   4
  -8  -2 -14 210.141 183.702  16
  -8  -2 -13 399.276 199.971  16
  -8  -2 -13 20.9770 86.4533  14
  -8  -2 -13 104.966 137.939  17
  -8  -2 -13 175.154 108.695   4
  -8  -2 -12 541.567 214.286  18
  -8  -2 -12 472.029 145.895   9
  -8  -2 -12 705.007 210.180  17
  -8  -2 -12 594.335 156.218   4
  -8  -2 -12 406.328 161.133  14
  -8  -2 -11 177.035 157.649  18
  -8  -2 -11 156.866 86.7261   4
  -8  -2 -11 52.6019 101.318  20
  -8  -2 -11 373.971 180.818  17
  -8  -2 -11 146.687 144.123  16
  -8  -2 -11 7.74460 99.1157  19
  -8  -2 -11 274.399 101.152  14
  -8  -2 -11 214.739 87.2135   9
  -8  -2 -10 109.952 106.663  17
  -8  -2 -10 177.516 112.831  18
  -8  -2 -10 57.2834 61.6262   4
  -8  -2 -10 19.4391 91.3899  19
  -8  -2 -10-4.97356 110.032  14
  -8  -2 -10 5.16972 54.2548   9
  -8  -2 -10-87.0027 149.469  20
  -8  -2  -9 1519.26 209.919   4
  -8  -2  -9 1881.39 365.179  19
  -8  -2  -9 1184.25 193.790   9
  -8  -2  -9 1671.56 298.471  14
  -8  -2  -9 1434.44 302.373  17
  -8  -2  -9 1250.06 291.789  18
  -8  -2  -8 159.387 139.128  17
  -8  -2  -8 232.390 97.4659   9
  -8  -2  -8 96.7095 100.528  18
  -8  -2  -8 140.191 121.237  14
  -8  -2  -8 192.442 76.4238   4
  -8  -2  -7-122.738 130.039  18
  -8  -2  -7-4.59883 94.4351  17
  -8  -2  -7 248.613 173.337  19
  -8  -2  -7-2.36339 38.9763   9
  -8  -2  -7 140.128 192.766  16
  -8  -2  -7 27.8109 118.702  14
  -8  -2  -7 8.21925 40.2279   4
  -8  -2  -7-105.468 98.2940   5
  -8  -2  -7-49.1061 169.051  21
  -8  -2  -7-115.059 113.352  20
  -8  -2  -6 654.914 203.214  14
  -8  -2  -6 288.687 139.781  17
  -8  -2  -6 882.936 263.546  19
  -8  -2  -6 497.105 99.5890   4
  -8  -2  -6 541.840 138.849   5
  -8  -2  -6 738.346 221.157  18
  -8  -2  -6 541.758 121.120   9
  -8  -2  -6 429.324 180.965  20
  -8  -2  -6 549.375 251.418  21
  -8  -2  -5 2245.96 372.988  17
  -8  -2  -5 1833.07 179.830   4
  -8  -2  -5 2037.73 225.981   9
  -8  -2  -5 2086.18 375.914  18
  -8  -2  -5 1752.21 350.663  20
  -8  -2  -5 1560.61 315.439  19
  -8  -2  -5 1709.32 399.056  21
  -8  -2  -4-53.9645 56.2110   9
  -8  -2  -4 149.999 127.379  18
  -8  -2  -4-113.643 139.245  20
  -8  -2  -4-63.7093 114.581  21
  -8  -2  -4 82.5971 123.014  19
  -8  -2  -4 150.169 91.6450  17
  -8  -2  -3 687.147 206.558  19
  -8  -2  -3 992.267 258.109  18
  -8  -2  -3 1271.13 217.184   5
  -8  -2  -3 767.753 212.336  17
  -8  -2  -3 1127.80 308.704  21
  -8  -2  -3 1002.75 283.359  20
  -8  -2  -2 133.138 103.504  20
  -8  -2  -2 323.879 159.564  19
  -8  -2  -2 510.247 140.630   5
  -8  -2  -2 310.307 145.443  18
  -8  -2  -2 107.571 97.6182  17
  -8  -2  -2 265.145 150.899  21
  -8  -2  -1 677.405 156.815   5
  -8  -2  -1 410.231 156.617  20
  -8  -2  -1 490.037 189.632  17
  -8  -2  -1 397.400 172.631  19
  -8  -2  -1 701.254 215.071  18
  -8  -2  -1 597.344 234.220  21
  -8  -2   0 2292.38 396.804  19
  -8  -2   0 2334.82 432.862  21
  -8  -2   0 2261.34 371.459  17
  -8  -2   0 2620.91 440.441  20
  -8  -2   0 2487.76 405.246  18
  -8  -2   0 2878.97 276.220   9
  -8  -2   0 2743.08 312.926   5
  -8  -2   1 241.425 118.447  18
  -8  -2   1 360.705 183.780  20
  -8  -2   1 130.504 81.5432   5
  -8  -2   1 118.717 118.003  17
  -8  -2   1 226.128 133.794  21
  -8  -2   1 153.695 155.106  19
  -8  -2   2 1277.27 299.118  18
  -8  -2   2 863.290 264.921  21
  -8  -2   2 1082.82 253.423  17
  -8  -2   2 1198.17 282.642  19
  -8  -2   2 1383.14 232.937   5
  -8  -2   3 5.67440 93.7064  21
  -8  -2   3 110.453 128.208  19
  -8  -2   3-74.8152 121.579  17
  -8  -2   3-86.1811 85.5333  18
  -8  -2   3-191.643 100.141   5
  -8  -2   4 164.629 125.901  17
  -8  -2   4 35.2262 68.0811  18
  -8  -2   4 227.542 158.551  21
  -8  -2   4 20.4489 52.9907   5
  -8  -2   4 108.437 95.2403  19
  -8  -2   5 244.677 123.117  18
  -8  -2   5 298.177 176.281  21
  -8  -2   5 104.223 131.989  19
  -8  -2   5 250.185 126.233  17
  -8  -2   6 171.912 74.8746  17
  -8  -2   6 32.9998 88.7050  19
  -8  -2   6 209.758 204.087  21
  -8  -2   6 86.9890 91.0564  18
  -8  -2   7 95.7924 148.770  21
  -8  -2   7-13.7672 93.2260  19
  -8  -2   7 135.951 86.5242   7
  -8  -2   7 145.282 123.636  17
  -8  -2   7-13.1875 111.942  18
  -8  -2   8-29.6811 96.8717  19
  -8  -2   8 54.5864 80.7647   5
  -8  -2   8-43.3906 77.8347  18
  -8  -2   8-135.172 133.103  21
  -8  -2   8-1.90625 70.3220  17
  -8  -1 -15 590.328 197.914   4
  -8  -1 -15 191.475 102.846  17
  -8  -1 -14 368.270 144.433   4
  -8  -1 -14 515.591 199.782  19
  -8  -1 -14 137.243 90.9352  17
  -8  -1 -14 371.168 220.126  14
  -8  -1 -14 351.349 202.066  20
  -8  -1 -14 363.791 233.442  16
  -8  -1 -14 119.426 159.064  18
  -8  -1 -13 20.6601 113.941  20
  -8  -1 -13-51.7137 127.442  18
  -8  -1 -13 129.419 96.0248   4
  -8  -1 -13 8.20949 97.8595  17
  -8  -1 -13-54.4926 139.951  14
  -8  -1 -13 273.273 184.377  16
  -8  -1 -13-67.8302 107.443  19
  -8  -1 -12-128.163 96.0083   4
  -8  -1 -12-113.672 158.322  14
  -8  -1 -12 81.3637 128.710  16
  -8  -1 -12 184.358 114.659  17
  -8  -1 -11 270.429 153.732  14
  -8  -1 -11 453.703 133.512   4
  -8  -1 -11 544.492 208.445  17
  -8  -1 -11 27.8473 177.030  16
  -8  -1 -11 355.356 204.316  19
  -8  -1 -11 420.052 227.597  20
  -8  -1 -11 457.877 188.419  18
  -8  -1 -10 129.688 109.624  17
  -8  -1 -10 124.605 74.2404   4
  -8  -1 -10 4.45642 117.639  18
  -8  -1 -10-83.3992 143.774  14
  -8  -1  -9 114.728 156.300  20
  -8  -1  -9 30.4147 101.478  19
  -8  -1  -9 124.986 185.057  18
  -8  -1  -9 122.469 139.390  14
  -8  -1  -9-15.3146 79.0920  17
  -8  -1  -8 837.612 236.182  18
  -8  -1  -8 696.472 229.680  19
  -8  -1  -8 893.715 286.513  20
  -8  -1  -8 654.073 213.989  17
  -8  -1  -8 886.323 249.093  14
  -8  -1  -7 156.954 162.974  14
  -8  -1  -7 129.356 123.047   5
  -8  -1  -7-5.47433 91.7645  18
  -8  -1  -7-33.3486 69.5849  17
  -8  -1  -6 204.859 119.880  17
  -8  -1  -6 233.357 130.861  18
  -8  -1  -6 548.289 161.447   5
  -8  -1  -5 572.022 207.237  20
  -8  -1  -5 944.045 258.299  19
  -8  -1  -5 902.257 254.727  21
  -8  -1  -5 976.019 189.969   5
  -8  -1  -5 846.756 233.027  17
  -8  -1  -5 857.016 131.330   4
  -8  -1  -5 888.140 247.639  18
  -8  -1  -4 404.444 138.374   5
  -8  -1  -4 123.485 105.440  17
  -8  -1  -4 472.148 202.903  20
  -8  -1  -4 304.699 156.160  18
  -8  -1  -4 809.954 272.377  21
  -8  -1  -4 456.610 197.158  19
  -8  -1  -3 3973.43 575.158  21
  -8  -1  -3 3684.66 472.704  17
  -8  -1  -3 3122.23 479.576  20
  -8  -1  -3 3969.94 511.824  18
  -8  -1  -3 3512.31 491.548  19
  -8  -1  -3 3660.47 366.342   5
  -8  -1  -2 501.495 230.230  20
  -8  -1  -2 171.377 123.292  17
  -8  -1  -2 551.732 156.785   5
  -8  -1  -2 610.405 249.644  21
  -8  -1  -2 469.268 194.313  18
  -8  -1  -2 605.571 216.778  19
  -8  -1  -1 1080.40 200.746   5
  -8  -1  -1 916.685 281.908  21
  -8  -1  -1 1319.80 315.100  19
  -8  -1  -1 1112.38 272.977  18
  -8  -1  -1 813.671 254.673  20
  -8  -1  -1 957.659 258.369  17
  -8  -1   0-12.5204 75.5884  18
  -8  -1   0 9.63625 76.8950   5
  -8  -1   0-163.969 139.536  21
  -8  -1   0 13.5671 107.537  17
  -8  -1   0 88.5873 98.0960  20
  -8  -1   0-29.7632 66.1415  19
  -8  -1   1 134.381 84.7199  18
  -8  -1   1 73.0314 72.0654   5
  -8  -1   1 135.989 138.447  17
  -8  -1   1 87.2251 89.4494  21
  -8  -1   1 164.226 117.147  19
  -8  -1   1 136.448 145.943  20
  -8  -1   2 49.0848 87.0176  18
  -8  -1   2-85.4414 120.740  19
  -8  -1   2 22.0609 88.0920  17
  -8  -1   2 7.81752 86.1778  21
  -8  -1   2-118.960 118.185   5
  -8  -1   2-72.3303 94.0179  20
  -8  -1   3-62.3710 94.8763  19
  -8  -1   3-95.2237 120.704  17
  -8  -1   3 10.3058 105.283  20
  -8  -1   3-16.4974 76.4767  18
  -8  -1   3 41.4301 89.6401   5
  -8  -1   3-61.1626 117.970  21
  -8  -1   4-77.7605 120.570   5
  -8  -1   4 11.9510 91.5419  19
  -8  -1   4 16.7686 95.1412  21
  -8  -1   4 75.5602 82.7031  20
  -8  -1   4-2.76261 94.9203  17
  -8  -1   4 193.322 127.407  18
  -8  -1   5 69.4674 66.2176  19
  -8  -1   5-172.212 131.326   5
  -8  -1   5 32.2870 147.480  21
  -8  -1   5 3.35772 77.9410  20
  -8  -1   5 37.5867 96.0159  18
  -8  -1   5 44.1560 77.8059  17
  -8  -1   6 217.994 148.805  21
  -8  -1   6 56.6978 72.3650  18
  -8  -1   6 36.0551 58.7285   5
  -8  -1   6 164.786 116.576  17
  -8  -1   6 237.040 148.499  19
  -8  -1   6 46.9009 87.1689  20
  -8  -1   7 292.864 146.373  18
  -8  -1   7 302.505 161.278  19
  -8  -1   7 42.2870 87.5028  21
  -8  -1   7 282.904 185.945  20
  -8  -1   7 483.847 184.596  17
  -8   0 -14 335.791 142.272   4
  -8   0 -14 321.911 201.672  17
  -8   0 -13 600.187 171.608   4
  -8   0 -13 1082.56 306.851  14
  -8   0 -12 9.79121 111.448  14
  -8   0 -12 177.665 104.784   4
  -8   0 -12 277.550 158.975  18
  -8   0 -12 266.184 202.472  19
  -8   0 -12 166.499 148.711  17
  -8   0 -12 16.7627 89.7245  20
  -8   0 -11 1007.75 307.006  16
  -8   0 -11 1298.29 313.372  17
  -8   0 -11 1109.80 297.231  14
  -8   0 -10 205.542 164.070  17
  -8   0 -10 236.840 177.232  19
  -8   0 -10 185.867 163.389  14
  -8   0  -9 1173.93 246.263   5
  -8   0  -9 782.426 256.097  19
  -8   0  -9 948.755 292.604  14
  -8   0  -9 867.198 256.396  17
  -8   0  -9 847.331 263.100  18
  -8   0  -9 556.976 231.181  20
  -8   0  -8 2122.98 385.218  14
  -8   0  -8 2171.91 315.976   5
  -8   0  -8 2417.33 275.520   4
  -8   0  -8 1854.67 362.069  18
  -8   0  -8 2147.41 394.339  17
  -8   0  -7 1891.15 392.866  20
  -8   0  -7 2516.56 412.230  17
  -8   0  -7 1702.66 371.112  19
  -8   0  -7 2145.68 400.051  18
  -8   0  -7 2372.20 320.405   5
  -8   0  -6 293.321 157.028  18
  -8   0  -6 238.529 82.2370   8
  -8   0  -6 307.282 198.032  17
  -8   0  -6 198.728 138.918  20
  -8   0  -6 587.536 182.861   5
  -8   0  -6 115.583 98.4445  19
  -8   0  -5 1322.82 295.044  18
  -8   0  -5 1170.02 278.913  19
  -8   0  -5 672.881 226.410  17
  -8   0  -5 1104.93 218.317   5
  -8   0  -4-138.524 114.534  17
  -8   0  -4-101.791 178.036  19
  -8   0  -4-40.2759 82.8717  18
  -8   0  -4 78.0550 56.8643   4
  -8   0  -3 672.811 209.308  17
  -8   0  -3 712.738 167.040   5
  -8   0  -3 573.788 167.468  18
  -8   0  -3 875.671 136.723   4
  -8   0  -2 3093.58 522.693  21
  -8   0  -2 3156.61 444.117  17
  -8   0  -2 3094.03 468.229  19
  -8   0  -2 2988.73 466.203  20
  -8   0  -2 3032.41 353.732   5
  -8   0  -2 2637.61 414.868  18
  -8   0  -1 527.141 162.106   5
  -8   0  -1 617.090 216.831  19
  -8   0  -1 67.1892 110.115  18
  -8   0  -1 542.924 209.761  20
  -8   0  -1 463.774 174.664  17
  -8   0  -1 309.572 162.567  21
  -8   0   0 153.686 109.686   5
  -8   0   0 106.629 121.267  19
  -8   0   0 202.810 141.300  17
  -8   0   0 332.464 173.835  21
  -8   0   0 59.9746 81.1089  18
  -8   0   0 134.279 109.832  20
  -8   0   1 112.466 105.232   5
  -8   0   1-44.7688 70.1711  17
  -8   0   1 84.3978 115.166  20
  -8   0   1 130.849 97.4440  18
  -8   0   1 192.991 118.383  21
  -8   0   1 94.4736 99.1735  19
  -8   0   2 104.273 92.7872  18
  -8   0   2 125.570 117.647  19
  -8   0   2-73.0169 92.5969  21
  -8   0   2-2.36389 79.2913  17
  -8   0   2 140.028 157.417  20
  -8   0   2 222.340 125.160   5
  -8   0   3 58.3677 81.0263  20
  -8   0   3-35.0887 113.320  18
  -8   0   3 47.4974 77.2902  17
  -8   0   3 157.110 117.246  19
  -8   0   3 12.3508 61.5581   5
  -8   0   3 65.2342 108.838  21
  -8   0   4-152.800 142.151  17
  -8   0   4 9.57839 110.176  19
  -8   0   4-22.9973 145.503  21
  -8   0   4-186.260 136.155  20
  -8   0   4 64.7573 75.9765  18
  -8   0   4-20.1951 72.5549   5
  -8   0   5-6.70083 116.966  21
  -8   0   5-27.0875 99.6888  20
  -8   0   5 86.9228 99.4236  17
  -8   0   5 203.393 100.360  18
  -8   0   5-21.5487 92.8745  19
  -8   0   5-8.72186 83.6375   5
  -8   0   6 120.105 114.695  20
  -8   0   6 364.873 146.083  17
  -8   0   6 218.819 130.395   5
  -8   0   6 40.0526 88.2249  19
  -8   0   6 248.615 132.070  18
  -8   0   6 205.749 160.873  21
  -8   0   7-76.8836 117.447  17
  -8   0   7-24.3540 128.473  20
  -8   0   7-57.2952 110.711  21
  -8   0   7 105.582 103.556  19
  -8   0   7-61.1290 73.7643  18
  -8   0   7-188.840 112.598   5
  -8   0   8-346.605 150.036   5
  -8   1 -14-6.04288 94.8335   4
  -8   1 -13 60.3480 92.5496  17
  -8   1 -12-171.405 182.077  16
  -8   1 -12-324.070 179.151  14
  -8   1 -11 674.123 262.607  18
  -8   1 -11 516.747 203.042  14
  -8   1 -11 740.447 280.347  20
  -8   1 -11 417.488 212.281  19
  -8   1 -11 169.319 184.971  16
  -8   1 -11 664.641 261.919  17
  -8   1 -10 64.8024 117.511  19
  -8   1 -10 264.945 207.149  18
  -8   1 -10-77.9902 95.0718   4
  -8   1 -10 34.0699 109.245  14
  -8   1 -10 254.291 204.999  20
  -8   1 -10 134.625 141.032  17
  -8   1  -9 450.203 196.281  17
  -8   1  -9 227.657 169.390  14
  -8   1  -9 344.632 146.978   5
  -8   1  -8 249.766 190.942  19
  -8   1  -8 284.461 226.465  20
  -8   1  -8 66.8987 145.799  18
  -8   1  -8-129.189 114.186   5
  -8   1  -8-10.0562 123.116  17
  -8   1  -7 1183.36 338.591  20
  -8   1  -7 446.832 182.815  19
  -8   1  -7 972.823 281.716  18
  -8   1  -7 432.175 208.468  17
  -8   1  -6 3237.54 488.811  18
  -8   1  -6 2766.85 365.624   5
  -8   1  -6 3164.99 475.301  17
  -8   1  -6 3100.57 317.868   8
  -8   1  -5 2097.58 267.344   8
  -8   1  -5 2686.68 362.812   5
  -8   1  -5 1904.86 413.828  20
  -8   1  -5 2086.19 243.448   4
  -8   1  -5 1878.76 387.208  19
  -8   1  -5 2809.49 448.986  17
  -8   1  -5 1942.25 378.585  18
  -8   1  -4 221.911 130.574  19
  -8   1  -4 361.722 185.925  20
  -8   1  -4 679.107 203.593   5
  -8   1  -4 188.116 134.946  17
  -8   1  -4 646.002 222.752  18
  -8   1  -4 169.931 83.1561   8
  -8   1  -3 334.681 156.759  17
  -8   1  -3 54.1325 121.493  19
  -8   1  -3 43.7803 128.094  18
  -8   1  -3 163.708 134.651  20
  -8   1  -2-77.8913 116.653  19
  -8   1  -2-23.5131 106.522  18
  -8   1  -2 21.3891 80.6920   5
  -8   1  -2-104.076 129.433  17
  -8   1  -1 1094.66 224.294   5
  -8   1  -1 897.352 236.388  18
  -8   1  -1 947.278 256.881  17
  -8   1  -1 628.551 210.477  19
  -8   1   0 256.445 137.352   5
  -8   1   0 242.268 122.607  17
  -8   1   0 174.232 139.784  18
  -8   1   1 4.72140 79.8693   5
  -8   1   1 127.969 70.8084  18
  -8   1   1 214.584 188.102  17
  -8   1   2 1987.33 371.242  18
  -8   1   2 2814.06 367.627   5
  -8   1   2 2033.48 368.236  17
  -8   1   3 476.536 184.379  17
  -8   1   3 375.664 167.825   5
  -8   1   3 214.443 86.9005  18
  -8   1   4 403.212 195.985  21
  -8   1   4 309.879 150.033  17
  -8   1   4 453.061 223.296  20
  -8   1   4 224.975 109.905   5
  -8   1   4 523.881 207.407  19
  -8   1   4 372.328 180.863  18
  -8   1   5 598.330 163.193   5
  -8   1   5 646.694 255.932  21
  -8   1   5 778.219 226.230  17
  -8   1   5 724.212 219.609  18
  -8   1   5 542.423 215.735  19
  -8   1   5 501.593 205.421  20
  -8   1   6 128.710 147.538  18
  -8   1   6-26.9637 85.5763  20
  -8   1   6-150.419 125.784  19
  -8   1   6-35.4023 56.4628  17
  -8   1   6 121.276 125.031   5
  -8   1   6 92.7368 128.914  21
  -8   1   7 311.507 148.665  17
  -8   1   7 392.389 170.789  19
  -8   1   7 517.831 243.114  21
  -8   1   7 597.292 174.918   5
  -8   1   7 434.554 197.959  20
  -8   1   7 592.004 194.619  18
  -8   2 -12-144.747 107.394  17
  -8   2 -11 29.3350 191.265  16
  -8   2 -11 299.509 207.771  14
  -8   2 -11 73.9740 95.4422   4
  -8   2 -10 263.681 195.777  14
  -8   2  -9 583.216 263.965  19
  -8   2  -9 546.552 227.319  18
  -8   2  -9 856.881 269.913  17
  -8   2  -9 477.930 275.202  20
  -8   2  -9 489.546 215.355  14
  -8   2  -8 147.099 180.990  20
  -8   2  -8 550.725 250.884  19
  -8   2  -8 267.163 168.977  17
  -8   2  -8 583.613 232.716  18
  -8   2  -7 419.389 130.852   4
  -8   2  -7 618.216 268.828  16
  -8   2  -7 773.422 275.370  17
  -8   2  -7 772.186 231.722   5
  -8   2  -6 135.435 108.367   5
  -8   2  -6-68.0461 131.856  17
  -8   2  -6 251.557 117.744   4
  -8   2  -5 212.928 160.160  19
  -8   2  -5 247.705 181.884  17
  -8   2  -5 181.339 109.009   8
  -8   2  -5 57.4204 159.666  18
  -8   2  -5-17.7922 121.479  20
  -8   2  -5 134.439 130.522   5
  -8   2  -4 137.584 133.695   5
  -8   2  -4 38.6902 60.2451   8
  -8   2  -4 245.042 166.993  17
  -8   2  -4-112.613 100.390  18
  -8   2  -3 233.815 105.134   8
  -8   2  -3 225.881 123.330  17
  -8   2  -3 620.742 248.544  18
  -8   2  -3 567.525 190.205   5
  -8   2  -2 311.841 177.225  17
  -8   2  -2 5.39421 159.836  20
  -8   2  -2 91.4383 66.5903   8
  -8   2  -2 94.5501 109.036  18
  -8   2  -2-0.72725 107.677  19
  -8   2  -1 234.930 138.261  18
  -8   2  -1 236.766 115.498  20
  -8   2  -1 278.976 149.465  17
  -8   2  -1 200.756 142.155   5
  -8   2  -1 132.244 91.6463  19
  -8   2   0 103.943 100.226  20
  -8   2   0-35.7922 134.782  18
  -8   2   0 119.135 125.242  17
  -8   2   0-40.4128 101.083  19
  -8   2   1-114.345 164.346  20
  -8   2   1-25.6110 98.6615   5
  -8   2   1-215.681 173.144  18
  -8   2   1-115.539 121.115  19
  -8   2   1 88.4860 105.859  17
  -8   2   2 649.261 205.326   5
  -8   2   2 201.119 143.549  19
  -8   2   2 585.916 229.353  20
  -8   2   2 447.844 172.380  17
  -8   2   2 337.005 174.226  18
  -8   2   3 328.937 175.367  17
  -8   2   3 322.437 180.607  19
  -8   2   3 351.752 148.501   5
  -8   2   3 185.163 147.420  20
  -8   2   3 135.672 104.006  18
  -8   2   4 767.731 221.032   5
  -8   2   4 435.199 189.146  19
  -8   2   4 586.125 203.443  17
  -8   2   4 511.513 203.700  18
  -8   2   5 124.894 112.992  17
  -8   2   5-10.8163 88.3279   5
  -8   2   5-80.6455 106.759  18
  -8   2   5-56.6650 121.334  19
  -8   2   6-54.0184 124.128  18
  -8   2   6 5.28064 75.3930   5
  -8   2   6 3.25781 67.3924  19
  -8   2   6 105.809 100.369  17
  -8   2   7-122.854 110.804   5
  -8   3 -10 487.081 271.662  14
  -8   3 -10 73.3156 183.440  17
  -8   3  -9 342.105 254.259  14
  -8   3  -8 631.290 171.355   4
  -8   3  -8 572.902 216.498   5
  -8   3  -8 1162.99 337.004  19
  -8   3  -7 3080.53 512.435  18
  -8   3  -7 3159.88 498.035  17
  -8   3  -7 2665.83 494.499  16
  -8   3  -7 3012.52 355.619   4
  -8   3  -7 3228.36 540.468  19
  -8   3  -7 3224.74 562.469  20
  -8   3  -6-5.00563 90.9853  17
  -8   3  -6-50.1463 102.104  18
  -8   3  -6-102.775 105.689  20
  -8   3  -5 1575.52 263.603   8
  -8   3  -5 1208.88 336.145  19
  -8   3  -5 1593.49 395.403  20
  -8   3  -5 1758.07 382.081  17
  -8   3  -5 1647.27 307.607   5
  -8   3  -5 1337.30 356.770  18
  -8   3  -4 36.7856 60.2993   8
  -8   3  -4 43.8931 88.9100   5
  -8   3  -4 132.859 125.077  17
  -8   3  -3 101.088 73.9412   8
  -8   3  -3 228.362 145.399   5
  -8   3  -3 16.0737 84.6240  17
  -8   3  -2 53.9365 115.144   5
  -8   3  -2 38.3070 89.1930  20
  -8   3  -2 73.9584 136.569  17
  -8   3  -2-49.2176 79.3711  18
  -8   3  -2 176.252 155.030  19
  -8   3  -2 39.8160 57.7955   8
  -8   3  -1 233.881 138.642  19
  -8   3  -1 6.97694 94.8148   8
  -8   3  -1-26.1172 90.4228  18
  -8   3  -1 74.8547 80.5741  20
  -8   3  -1 117.828 137.927  17
  -8   3   0-62.3492 69.3748  18
  -8   3   0-51.0734 67.2555  17
  -8   3   0-32.5272 102.894   8
  -8   3   0 189.413 134.852   5
  -8   3   1 15.6591 86.6357   8
  -8   3   1 146.229 134.477  17
  -8   3   1 204.925 132.704  18
  -8   3   2 76.6605 83.4551  17
  -8   3   2 280.156 116.642   5
  -8   3   2 60.8400 110.065  18
  -8   3   3 494.421 170.594   5
  -8   3   3 129.782 115.043  17
  -8   3   3 325.184 160.463  18
  -8   3   4 372.717 192.043  17
  -8   3   4 495.554 197.844   5
  -8   3   4 6.23782 74.7956  18
  -8   3   5 316.433 148.566   5
  -8   3   5 101.267 84.9037  18
  -8   3   5 207.138 162.776  17
  -8   3   6 231.097 136.901   5
  -8   3   6 400.823 169.215  17
  -8   3   6 208.676 132.969  18
  -8   4  -9 388.480 154.645   4
  -8   4  -8-22.6118 124.587  17
  -8   4  -8 280.936 146.797   4
  -8   4  -7 422.278 166.483   4
  -8   4  -7 288.143 259.510  16
  -8   4  -6-72.7624 161.205   5
  -8   4  -5 261.934 195.191  20
  -8   4  -5 165.599 163.408  17
  -8   4  -5 19.0560 97.1807  19
  -8   4  -5 261.294 143.936   8
  -8   4  -5 154.737 174.711  18
  -8   4  -4-68.7186 96.1847  19
  -8   4  -4-159.655 96.0811  18
  -8   4  -4 60.6339 86.1966   8
  -8   4  -4-9.79587 94.2001  17
  -8   4  -4-104.553 129.624   5
  -8   4  -4 27.3290 105.822  20
  -8   4  -3 196.382 136.807  19
  -8   4  -3-257.960 179.605  18
  -8   4  -3 151.797 155.006   5
  -8   4  -3 0.29767 136.795  20
  -8   4  -3 30.3577 114.213  17
  -8   4  -2-48.0367 136.454  18
  -8   4  -2 185.027 127.912   5
  -8   4  -2-113.673 93.8574  19
  -8   4  -2 41.5713 102.929  17
  -8   4  -2 172.526 132.286  20
  -8   4  -2-32.6317 76.8838   8
  -8   4  -1 308.753 165.295  17
  -8   4  -1 318.321 131.382   5
  -8   4  -1 305.289 127.360   8
  -8   4   0 537.315 214.270  17
  -8   4   0 336.044 133.083   8
  -8   4   1 80.1986 95.7942  17
  -8   4   1 97.0213 64.3303   8
  -8   4   1 157.205 105.584   5
  -8   4   2 297.915 157.412   8
  -8   4   2 15.3511 75.3259  17
  -8   4   3 100.337 81.3058   8
  -8   4   3 184.042 114.648  17
  -8   4   4-51.4283 114.901   8
  -8   4   4-25.0287 86.5369   5
  -8   4   4 180.892 134.169  17
  -8   4   5-210.276 129.051   8
  -8   4   5-108.463 139.522  17
  -8   5  -8 301.161 162.498   4
  -8   5  -5 120.161 157.676  17
  -8   5  -5-65.3546 114.074   5
  -8   5  -4 5.25672 73.3693   8
  -8   5  -3 761.053 198.149   8
  -8   5  -3 620.865 205.448   5
  -8   5  -2 355.188 169.175   5
  -8   5  -2 621.752 213.939   8
  -8   5  -1 78.1198 158.387  19
  -8   5  -1 130.734 160.569   5
  -8   5  -1-178.819 165.270  18
  -8   5  -1 121.983 139.809  17
  -8   5  -1 78.1804 164.185  20
  -8   5   0 108.966 125.508  19
  -8   5   0-163.341 166.645  18
  -8   5   0 15.8319 96.2582  20
  -8   5   0 5.16904 90.9783  17
  -8   5   0 70.7031 88.5707   8
  -8   5   0 59.2060 148.835   5
  -8   5   1 750.361 222.694   5
  -8   5   1 457.048 220.178  20
  -8   5   1 296.455 158.225  17
  -8   5   1 181.966 131.300  19
  -8   5   1 347.527 190.670  18
  -8   5   1 441.033 179.259   8
  -8   5   2 58.7489 106.247   8
  -8   5   2 232.099 185.940  20
  -8   5   2 24.1987 82.7568  18
  -8   5   2-83.3537 93.2559  19
  -8   5   2 120.268 134.446  17
  -8   5   3 22.0903 110.192  17
  -8   5   3 87.0821 103.238  19
  -8   5   3-105.739 143.623  20
  -8   5   3-108.356 117.842  18
  -8   5   3-10.1081 76.3741   8
  -8   5   4 147.304 120.645  18
  -8   5   4-311.208 183.604  20
  -8   5   4-118.124 117.189  17
  -8   5   4-80.5255 115.693  19
  -8   6  -4 33.4778 83.2023   8
  -8   6  -3 295.701 107.107   8
  -8   6  -2 997.808 258.315   8
  -8   6  -1 516.419 200.890   8
  -8   6  -1 418.523 206.583  17
  -8   6   0 167.782 128.017   8
  -8   6   0 151.235 148.643  17
  -8   7  -3 226.968 144.159   8
  -7 -14  -9-57.4286 95.1533  15
  -7 -14  -9 124.275 128.399  17
  -7 -14  -9-35.0191 112.475  18
  -7 -14  -8-167.937 118.005  15
  -7 -14  -8-125.083 110.611  17
  -7 -14  -8-292.520 187.450  21
  -7 -14  -8-13.2352 101.587  18
  -7 -14  -7-97.2137 134.196  17
  -7 -14  -7 100.451 87.8348  12
  -7 -14  -7-65.1336 124.610  21
  -7 -14  -7 42.4650 115.513  18
  -7 -14  -7 231.350 166.996  15
  -7 -14  -6-8.83534 80.0750  18
  -7 -14  -6 69.4186 78.2868  17
  -7 -14  -6-34.1638 113.799  21
  -7 -14  -6-104.693 104.527  15
  -7 -14  -6-39.7088 88.1908  12
  -7 -14  -5 307.302 225.281  21
  -7 -14  -5 66.6236 81.2905  18
  -7 -14  -5-108.646 113.141  15
  -7 -14  -5-122.838 102.487  12
  -7 -14  -5-68.5900 132.584  17
  -7 -13  -9-2.52167 90.5532  15
  -7 -13  -9-117.513 115.506  17
  -7 -13  -9-64.3878 103.025  18
  -7 -13  -8 262.426 164.373  17
  -7 -13  -8-15.8249 64.6587  15
  -7 -13  -8 64.5786 92.5175  18
  -7 -13  -8 130.588 122.626  21
  -7 -13  -7 8.55920 131.985  21
  -7 -13  -7 75.4444 103.165  18
  -7 -13  -7 159.413 158.205   9
  -7 -13  -7 31.4971 62.6404  15
  -7 -13  -7-25.8417 79.3995  17
  -7 -13  -6 138.736 142.071  21
  -7 -13  -6 396.496 180.874  18
  -7 -13  -6 387.168 143.300  12
  -7 -13  -6 488.720 176.419  17
  -7 -13  -6 422.538 174.950  15
  -7 -13  -5 98.5960 81.6469  18
  -7 -13  -5 94.4531 118.398  17
  -7 -13  -5 292.911 173.930  21
  -7 -13  -5-146.964 132.535  12
  -7 -13  -5-60.5096 132.845   9
  -7 -13  -5 27.1781 82.5599  15
  -7 -13  -4-129.226 104.970  15
  -7 -13  -4 98.5562 89.6644  17
  -7 -13  -4 35.9003 75.8875  18
  -7 -13  -4-84.4778 122.282  21
  -7 -13  -4-82.3382 123.923   9
  -7 -13  -4 101.099 73.9068  12
  -7 -13  -3 259.424 188.223   9
  -7 -13  -3 145.016 112.546  12
  -7 -13  -3 178.217 128.009  18
  -7 -13  -3 102.671 103.538  17
  -7 -13  -3 345.087 173.027  15
  -7 -13  -2 545.354 215.073  15
  -7 -13  -2-9.36411 92.4273  12
  -7 -13  -2 198.925 137.341  17
  -7 -13  -2 371.424 212.858   9
  -7 -13  -2 188.257 153.167  18
  -7 -13   0 57.8867 93.0732   7
  -7 -12 -15 374.797 166.504  10
  -7 -12 -14 6.47607 68.0760  10
  -7 -12 -13 66.3753 86.4702  10
  -7 -12 -12 338.388 186.526   9
  -7 -12 -12 484.023 156.378  10
  -7 -12 -11 108.177 116.292   9
  -7 -12 -10 182.792 94.5131  17
  -7 -12 -10 131.769 94.0859  19
  -7 -12 -10 18.9888 71.8910  15
  -7 -12 -10-31.1335 74.5995  21
  -7 -12 -10 109.947 126.763  18
  -7 -12  -9 134.714 114.516  19
  -7 -12  -9 191.543 95.2406  15
  -7 -12  -9 171.624 124.783  18
  -7 -12  -9 382.540 157.586  17
  -7 -12  -9 122.505 100.652  21
  -7 -12  -8 350.491 171.328  18
  -7 -12  -8 107.776 84.5272  17
  -7 -12  -8 122.668 138.238   9
  -7 -12  -8-111.976 111.603  15
  -7 -12  -7 344.669 199.392   9
  -7 -12  -7 37.3207 114.664  21
  -7 -12  -7 163.757 92.0181  15
  -7 -12  -7-105.329 128.820  18
  -7 -12  -7 164.663 118.789  17
  -7 -12  -6 125.043 125.674  12
  -7 -12  -6 0.20970 71.3647  17
  -7 -12  -6-4.20073 73.1593  18
  -7 -12  -6 95.1901 101.045  15
  -7 -12  -6-53.6888 101.186  21
  -7 -12  -5 82.0529 117.525  15
  -7 -12  -5 27.2288 131.669  21
  -7 -12  -5 49.0340 69.8526  12
  -7 -12  -5 106.312 116.063  18
  -7 -12  -5 128.942 125.449  17
  -7 -12  -5-151.577 97.1456   9
  -7 -12  -4 337.931 157.495  12
  -7 -12  -4 689.135 291.605  21
  -7 -12  -4 543.060 197.950   9
  -7 -12  -4 587.187 205.552  18
  -7 -12  -4 664.727 225.500  15
  -7 -12  -4 580.284 200.321  17
  -7 -12  -3 51.2619 113.347   9
  -7 -12  -3-161.728 130.628  12
  -7 -12  -3-48.8349 71.2539  15
  -7 -12  -3 164.243 124.591  17
  -7 -12  -3-56.7567 130.342  21
  -7 -12  -3 128.215 80.5543  18
  -7 -12  -2 1210.16 314.124   9
  -7 -12  -2 1239.40 309.650  17
  -7 -12  -2 1016.49 259.593  12
  -7 -12  -2 936.782 259.080  18
  -7 -12  -2 1432.71 374.949  21
  -7 -12  -2 1057.20 279.787  15
  -7 -12  -1 40.8272 88.8068  12
  -7 -12  -1 131.086 125.855  15
  -7 -12  -1-103.131 109.488  18
  -7 -12  -1 107.343 121.318  17
  -7 -12  -1 118.385 145.500   9
  -7 -12   0 203.943 139.190  15
  -7 -12   0-25.9750 90.8779  17
  -7 -12   0 312.055 204.296   9
  -7 -12   0 173.851 124.331   7
  -7 -12   0 473.525 244.504  18
  -7 -12   0 248.659 146.516  12
  -7 -12   1 501.625 200.426  15
  -7 -12   1 396.334 167.179  17
  -7 -12   1 356.368 169.603  12
  -7 -12   1 138.722 116.608  18
  -7 -12   2 158.005 139.338   7
  -7 -11 -15 473.335 187.236  10
  -7 -11 -14-114.229 94.3763  10
  -7 -11 -13 312.713 130.725  10
  -7 -11 -13 771.310 269.052   9
  -7 -11 -12 341.163 176.935   9
  -7 -11 -12 257.129 136.419  10
  -7 -11 -11 138.519 152.658   9
  -7 -11 -11 59.8129 98.1384  21
  -7 -11 -11 21.8360 55.5708  19
  -7 -11 -11 48.4412 56.2739  15
  -7 -11 -11-58.9750 80.5383  10
  -7 -11 -11-21.6794 52.6230  18
  -7 -11 -11 47.4342 68.3715  17
  -7 -11 -10 74.4953 74.9603  19
  -7 -11 -10 48.4028 68.6124  18
  -7 -11 -10-111.043 94.1669  17
  -7 -11 -10-204.564 138.772  21
  -7 -11 -10 125.888 117.513  15
  -7 -11  -9 180.816 147.649  18
  -7 -11  -9 109.806 107.973  19
  -7 -11  -9-215.990 172.028  21
  -7 -11  -9 7.74727 86.5764  15
  -7 -11  -9-58.0586 109.019  17
  -7 -11  -8 509.113 177.367  17
  -7 -11  -8 790.108 245.395  21
  -7 -11  -8 810.936 239.330  19
  -7 -11  -8 926.405 233.696  15
  -7 -11  -8 1279.36 314.760   9
  -7 -11  -8 710.290 223.938  18
  -7 -11  -7 432.537 194.894   9
  -7 -11  -7 151.352 94.6810  15
  -7 -11  -7 65.1739 97.8946  18
  -7 -11  -7 153.588 115.929  17
  -7 -11  -6 287.199 163.791  21
  -7 -11  -6 208.661 120.728  15
  -7 -11  -6 290.898 146.740  17
  -7 -11  -6 333.971 152.946  18
  -7 -11  -5 470.923 229.047  21
  -7 -11  -5 94.0295 104.998  15
  -7 -11  -5 65.4846 109.302   9
  -7 -11  -5 229.257 155.531  17
  -7 -11  -5 123.174 150.233  18
  -7 -11  -4 271.647 198.985  21
  -7 -11  -4-20.8876 142.550   9
  -7 -11  -4 132.012 121.160  17
  -7 -11  -4 19.1766 108.298  12
  -7 -11  -4-16.2325 137.726  18
  -7 -11  -4 176.671 123.208  15
  -7 -11  -3-13.1299 77.9003  18
  -7 -11  -3 341.874 182.264  17
  -7 -11  -3 139.197 120.060  15
  -7 -11  -3 186.599 171.496  21
  -7 -11  -3-66.5781 96.9743  12
  -7 -11  -3 343.679 159.027   9
  -7 -11  -2 502.368 208.068  18
  -7 -11  -2 1087.92 282.359   9
  -7 -11  -2 1460.40 382.554  21
  -7 -11  -2 1150.78 293.609  17
  -7 -11  -2 1145.38 274.376  15
  -7 -11  -2 727.172 211.359  12
  -7 -11  -1 472.016 155.649  15
  -7 -11  -1 364.688 203.646   9
  -7 -11  -1 596.503 262.201  21
  -7 -11  -1 326.614 209.779  17
  -7 -11  -1 368.561 192.117  18
  -7 -11  -1 304.269 118.685  12
  -7 -11   0-86.0675 121.181  15
  -7 -11   0-150.053 108.359  12
  -7 -11   0 151.578 150.547  18
  -7 -11   0-84.2472 99.1888  17
  -7 -11   1 639.902 216.098  12
  -7 -11   1 857.579 265.078  17
  -7 -11   1 453.865 200.047  18
  -7 -11   1 338.513 167.424  15
  -7 -11   2-78.0275 111.482  17
  -7 -11   2 54.0664 123.226  18
  -7 -11   2 111.530 107.904  12
  -7 -11   2 148.966 118.064   7
  -7 -11   2 160.645 112.774  15
  -7 -11   3 202.247 158.052  17
  -7 -11   3 5.26983 88.9640   7
  -7 -11   3 177.855 111.583  12
  -7 -11   3 81.2169 122.050  18
  -7 -11   3 387.530 185.103  15
  -7 -10 -15-59.3475 85.7536  10
  -7 -10 -14 737.931 216.068  10
  -7 -10 -14 1026.75 281.464   9
  -7 -10 -13-11.7038 104.074   9
  -7 -10 -12 466.895 205.004   9
  -7 -10 -11-24.0467 100.030  17
  -7 -10 -11 44.1939 69.5142  18
  -7 -10 -11-89.9925 115.672   9
  -7 -10 -11 5.81623 72.3394  15
  -7 -10 -11-64.4110 92.3859  21
  -7 -10 -11-40.3368 76.3167  10
  -7 -10 -11 73.2190 102.342  19
  -7 -10 -10 106.543 110.702  17
  -7 -10 -10-23.2317 63.2194  10
  -7 -10 -10 41.8366 48.3852  15
  -7 -10 -10-76.9059 80.5819  18
  -7 -10 -10-145.249 123.151  21
  -7 -10 -10 33.8920 87.4645   9
  -7 -10 -10 127.984 115.787  19
  -7 -10  -9 73.5507 102.784  19
  -7 -10  -9 10.6014 61.9050  15
  -7 -10  -9-107.785 112.880  17
  -7 -10  -9-17.0703 76.0515  18
  -7 -10  -9 1.17762 92.1971  21
  -7 -10  -9 35.9283 64.7050  10
  -7 -10  -8-13.3660 69.2928  18
  -7 -10  -8-18.8754 71.1472  19
  -7 -10  -8 250.210 152.692   9
  -7 -10  -8 90.2402 99.7109  21
  -7 -10  -8-20.3289 75.1558  15
  -7 -10  -8 33.5420 79.7829  17
  -7 -10  -7 313.846 161.548  18
  -7 -10  -7 22.6852 108.580  21
  -7 -10  -7 28.6481 78.8624  17
  -7 -10  -7-107.002 101.375  19
  -7 -10  -7 38.1343 81.0123  15
  -7 -10  -6 429.560 163.433  17
  -7 -10  -6 307.533 167.477  18
  -7 -10  -6 417.319 143.516  15
  -7 -10  -5 170.228 139.606  17
  -7 -10  -5 117.702 118.198  18
  -7 -10  -5 206.723 128.940   9
  -7 -10  -5 167.399 108.475  15
  -7 -10  -4 2261.43 452.376  21
  -7 -10  -4 2282.66 378.439  18
  -7 -10  -4 2159.06 360.326   9
  -7 -10  -4 1940.56 347.057  17
  -7 -10  -4 2166.55 353.499  15
  -7 -10  -3 2001.69 426.510  21
  -7 -10  -3 2538.64 366.566  12
  -7 -10  -3 1997.64 367.044   9
  -7 -10  -3 2466.46 410.437  18
  -7 -10  -3 2051.48 356.600  15
  -7 -10  -3 2062.81 366.362  17
  -7 -10  -2 690.621 211.743  17
  -7 -10  -2 506.352 164.091  15
  -7 -10  -2 724.225 225.728   9
  -7 -10  -2 474.787 159.340  12
  -7 -10  -2 632.069 243.019  21
  -7 -10  -2 663.394 233.327  18
  -7 -10  -1 420.509 161.555  15
  -7 -10  -1 700.043 204.515  18
  -7 -10  -1 377.070 169.220   9
  -7 -10  -1 898.420 251.123  17
  -7 -10  -1 665.726 268.278  21
  -7 -10  -1 712.455 210.943  12
  -7 -10   0 897.533 242.216  12
  -7 -10   0 870.015 247.567  17
  -7 -10   0 801.335 230.448  15
  -7 -10   0 723.203 230.420  18
  -7 -10   0 920.941 297.786  21
  -7 -10   1 606.327 202.855  15
  -7 -10   1 470.807 198.573  17
  -7 -10   1 370.508 204.965  21
  -7 -10   1 558.687 222.561  18
  -7 -10   1 404.724 171.666  12
  -7 -10   2 305.533 177.661  21
  -7 -10   2 164.799 111.790  12
  -7 -10   2 211.269 151.032  15
  -7 -10   2 155.754 129.044  17
  -7 -10   2 162.172 106.729   7
  -7 -10   2 135.715 111.175  18
  -7 -10   3 98.8157 120.521   7
  -7 -10   3-85.7555 141.837  21
  -7 -10   3-7.29115 71.9137  15
  -7 -10   3 46.3216 117.695  17
  -7 -10   3 2.64657 58.4308  12
  -7 -10   3 263.060 151.055  18
  -7 -10   4-80.2239 103.706  15
  -7 -10   4-60.8296 96.5292  12
  -7 -10   4 24.2930 86.0848  21
  -7 -10   4-48.4630 94.4207  18
  -7 -10   4 89.2423 114.888  17
  -7 -10   4 67.6170 102.349   7
  -7 -10   5-107.350 132.323  18
  -7 -10   5 187.193 205.865  21
  -7 -10   5-59.2529 95.6560  15
  -7 -10   5 181.792 123.308   7
  -7 -10   5 108.112 84.4426  12
  -7 -10   5 68.4677 106.991  17
  -7  -9 -16 99.0199 112.541  10
  -7  -9 -15 381.761 212.124   9
  -7  -9 -14-32.9519 111.069  10
  -7  -9 -14 212.282 151.202   9
  -7  -9 -13 180.243 86.0769  10
  -7  -9 -13 328.651 157.196   9
  -7  -9 -12-63.0603 99.5524  19
  -7  -9 -12 119.916 92.8791  17
  -7  -9 -12-64.3220 96.2334  21
  -7  -9 -12 33.4648 48.2560  10
  -7  -9 -12 110.563 110.520   9
  -7  -9 -12 122.667 103.947  18
  -7  -9 -11 279.971 134.478  17
  -7  -9 -11 443.068 144.538  14
  -7  -9 -11 105.148 91.4135  18
  -7  -9 -11 402.111 143.849  15
  -7  -9 -11 403.973 149.249  19
  -7  -9 -11 139.255 105.470  21
  -7  -9 -11 392.252 154.388   9
  -7  -9 -10-80.6629 68.1671  15
  -7  -9 -10 90.5356 113.766   9
  -7  -9 -10-3.33071 92.9693  21
  -7  -9 -10-60.6043 78.3744  14
  -7  -9 -10-48.9117 68.2317  18
  -7  -9 -10-64.8154 96.5546  17
  -7  -9 -10 99.4863 106.722  19
  -7  -9  -9 42.5893 72.5835  10
  -7  -9  -9 80.3406 101.490  17
  -7  -9  -9 107.056 75.7872  21
  -7  -9  -9 67.4616 83.1598  15
  -7  -9  -9-13.6666 82.0686  19
  -7  -9  -9-58.3777 66.6570  18
  -7  -9  -8 1285.04 270.857  17
  -7  -9  -8 1035.89 224.541  15
  -7  -9  -8 912.622 232.553  18
  -7  -9  -8 784.096 251.714  21
  -7  -9  -8 1037.37 201.537  10
  -7  -9  -8 1126.70 261.695   9
  -7  -9  -8 1044.36 249.737  19
  -7  -9  -7 148.773 102.389  19
  -7  -9  -7 227.738 95.3612  10
  -7  -9  -7 0.70324 61.2365  18
  -7  -9  -7 113.563 73.1925  15
  -7  -9  -7-7.34224 67.4790  17
  -7  -9  -7 160.610 121.520  21
  -7  -9  -6 265.474 142.898  19
  -7  -9  -6 358.451 160.457  15
  -7  -9  -6 168.548 82.2536  10
  -7  -9  -6 285.105 150.169  18
  -7  -9  -6 391.367 163.065  17
  -7  -9  -6 216.724 136.235  21
  -7  -9  -5 148.193 151.814  21
  -7  -9  -5 45.2914 95.1377   9
  -7  -9  -5 114.117 57.9189  19
  -7  -9  -5 97.7336 100.470  17
  -7  -9  -5 40.4340 59.7539  15
  -7  -9  -5-4.74837 81.9277  18
  -7  -9  -4 4170.55 343.989  10
  -7  -9  -4 4059.25 481.425   9
  -7  -9  -4 3838.37 467.217  17
  -7  -9  -4 3921.69 491.573  18
  -7  -9  -4 3700.62 441.467  15
  -7  -9  -3 1177.06 275.722  17
  -7  -9  -3 1156.59 150.797   5
  -7  -9  -3 1156.56 259.284  15
  -7  -9  -3 1177.98 338.475  21
  -7  -9  -3 1246.01 282.776  18
  -7  -9  -3 1128.54 174.038  10
  -7  -9  -3 1370.82 283.083   9
  -7  -9  -2 1295.88 356.001  21
  -7  -9  -2 1501.00 312.213  18
  -7  -9  -2 1980.96 343.242   9
  -7  -9  -2 1337.06 173.414   5
  -7  -9  -2 1460.08 285.918  15
  -7  -9  -2 1724.19 332.934  17
  -7  -9  -1 2141.11 363.628  17
  -7  -9  -1 2083.30 373.117  18
  -7  -9  -1 1884.17 318.348  12
  -7  -9  -1 1940.20 398.884  21
  -7  -9  -1 1638.73 316.987   9
  -7  -9  -1 2317.09 366.114  15
  -7  -9   0-154.013 127.955  17
  -7  -9   0 65.8678 99.9328  12
  -7  -9   0 75.9525 100.001   7
  -7  -9   0 139.967 133.793  18
  -7  -9   0 57.0774 138.391  21
  -7  -9   0-127.185 121.642  15
  -7  -9   1 442.466 171.605  15
  -7  -9   1 257.233 156.544  12
  -7  -9   1 362.909 178.469  18
  -7  -9   1 560.890 268.871  21
  -7  -9   1 308.161 142.657  17
  -7  -9   2 965.863 240.659  12
  -7  -9   2 1009.89 267.164  17
  -7  -9   2 1060.32 246.138   7
  -7  -9   2 940.250 250.085  15
  -7  -9   2 1071.69 302.903  21
  -7  -9   2 846.120 240.127  18
  -7  -9   3 266.030 137.857   7
  -7  -9   3 135.553 102.350  12
  -7  -9   3-31.6263 81.2421  15
  -7  -9   3 254.224 162.521  17
  -7  -9   3 218.244 147.456  18
  -7  -9   3 206.445 178.712  21
  -7  -9   4 595.233 209.830  15
  -7  -9   4 519.852 242.419  21
  -7  -9   4 766.458 251.856  18
  -7  -9   4 755.760 243.011  17
  -7  -9   4 569.377 188.145  12
  -7  -9   4 825.888 231.394   7
  -7  -9   5 945.172 270.240  17
  -7  -9   5 1033.98 266.388  12
  -7  -9   5 1284.08 280.419   7
  -7  -9   5 757.141 304.080  21
  -7  -9   5 963.757 271.879  15
  -7  -9   5 811.806 272.313  18
  -7  -9   6-45.5611 119.176  17
  -7  -9   6 275.070 156.253  15
  -7  -9   6-72.5767 94.2724  12
  -7  -9   6 174.257 173.519  21
  -7  -9   6 182.761 132.458   7
  -7  -9   6 160.452 125.009  18
  -7  -9   7 46.7459 67.6043  18
  -7  -9   7 50.1440 93.5021  15
  -7  -9   7-117.865 155.589  21
  -7  -9   7 47.8524 106.119  17
  -7  -9   7-29.2441 91.0347  12
  -7  -8 -16 18.8769 85.7442   9
  -7  -8 -16 6.17517 79.3045  10
  -7  -8 -16 176.037 131.094  14
  -7  -8 -15-20.0776 75.9842  10
  -7  -8 -15 165.673 130.140   9
  -7  -8 -14 60.2000 104.726   9
  -7  -8 -14 121.641 123.112  16
  -7  -8 -14 111.150 117.941  10
  -7  -8 -13 68.3848 91.4372   9
  -7  -8 -13 76.6135 108.106  16
  -7  -8 -12-61.0556 88.6677  20
  -7  -8 -12 253.607 146.460   9
  -7  -8 -12 64.1571 76.3110  17
  -7  -8 -12 264.670 137.396  16
  -7  -8 -12 153.743 96.1443  18
  -7  -8 -12 56.1858 89.0607  21
  -7  -8 -12-170.019 127.210  19
  -7  -8 -12 85.8325 92.0557  10
  -7  -8 -11 164.919 94.2917   9
  -7  -8 -11 20.2374 79.1642  21
  -7  -8 -11 141.067 86.5907  17
  -7  -8 -11 237.865 128.550  10
  -7  -8 -11 103.362 62.1193  14
  -7  -8 -11 152.198 94.1842  19
  -7  -8 -11 214.716 127.715  18
  -7  -8 -10 113.258 114.404  10
  -7  -8 -10-23.5217 91.3821  14
  -7  -8 -10 17.7344 79.9451  19
  -7  -8 -10-6.31266 47.0989  15
  -7  -8 -10-99.8443 105.573   9
  -7  -8 -10 61.3296 76.3902  17
  -7  -8  -9 1770.35 285.277  15
  -7  -8  -9 2122.86 327.172  18
  -7  -8  -9 1502.47 311.826  21
  -7  -8  -9 2005.69 297.813  10
  -7  -8  -9 1537.01 284.746  19
  -7  -8  -9 1953.50 284.912  14
  -7  -8  -9 1801.54 288.471  17
  -7  -8  -8 1266.66 251.494  15
  -7  -8  -8 1248.95 270.992  19
  -7  -8  -8 1023.93 197.595  14
  -7  -8  -8 1000.20 262.213  21
  -7  -8  -8 1572.26 289.233  17
  -7  -8  -8 1014.20 252.885  18
  -7  -8  -7 319.146 113.206  14
  -7  -8  -7 191.199 146.816  18
  -7  -8  -7 464.254 179.270  21
  -7  -8  -7 184.488 65.6862  17
  -7  -8  -7 310.346 124.410  15
  -7  -8  -7 502.206 182.278  19
  -7  -8  -7 455.826 145.667  10
  -7  -8  -6 1885.00 312.086   9
  -7  -8  -6 1433.91 263.999  15
  -7  -8  -6 1503.07 274.331  18
  -7  -8  -6 1680.42 303.399  17
  -7  -8  -6 1641.91 217.159  14
  -7  -8  -6 1964.82 382.159  21
  -7  -8  -6 2033.82 347.791  19
  -7  -8  -6 1714.56 247.371  10
  -7  -8  -5 1553.91 298.420  18
  -7  -8  -5 1040.53 271.786  21
  -7  -8  -5 1461.53 305.494  19
  -7  -8  -5 1462.31 272.280  15
  -7  -8  -5 1390.29 272.935   9
  -7  -8  -5 1220.24 259.555  17
  -7  -8  -4 4518.53 576.036  21
  -7  -8  -4 4510.95 511.803  18
  -7  -8  -4 4623.21 535.757  19
  -7  -8  -4 4596.06 278.527   5
  -7  -8  -4 4373.30 473.290   9
  -7  -8  -4 4486.70 494.942  17
  -7  -8  -4 4135.18 293.939  14
  -7  -8  -4 3945.52 441.299  15
  -7  -8  -3 214.699 155.404  21
  -7  -8  -3 302.615 144.836  15
  -7  -8  -3 487.130 187.523  18
  -7  -8  -3 304.655 137.807  17
  -7  -8  -3 253.349 76.9291   5
  -7  -8  -3 178.258 107.393   9
  -7  -8  -2 3777.95 445.724   9
  -7  -8  -2 4051.86 484.830  18
  -7  -8  -2 3954.69 469.801  17
  -7  -8  -2 3966.82 459.409  15
  -7  -8  -2 4072.07 298.320   5
  -7  -8  -1 1332.28 269.145  15
  -7  -8  -1 1429.63 270.668  17
  -7  -8  -1 1445.39 295.572  18
  -7  -8  -1 1315.22 176.647   5
  -7  -8   0 46.6427 66.9685  15
  -7  -8   0 288.787 90.8378   5
  -7  -8   0 276.096 142.563  21
  -7  -8   0 229.916 118.126  17
  -7  -8   0 281.531 152.013  18
  -7  -8   0 387.348 144.821   7
  -7  -8   1 242.438 114.684  17
  -7  -8   1 219.167 130.849  18
  -7  -8   1 291.546 175.142  21
  -7  -8   1 432.523 171.445  15
  -7  -8   2 66.4618 98.9690  21
  -7  -8   2 163.209 124.736   7
  -7  -8   2 81.4378 70.1285  17
  -7  -8   2 26.3581 91.2774  15
  -7  -8   2 75.0403 121.686  18
  -7  -8   3-16.4252 129.695  21
  -7  -8   3 164.902 106.330  15
  -7  -8   3 156.327 109.795  12
  -7  -8   3 268.657 98.9398   7
  -7  -8   3 196.191 128.733  18
  -7  -8   3 358.580 176.964  17
  -7  -8   4 373.050 181.669  17
  -7  -8   4 336.924 146.341   7
  -7  -8   4 201.054 143.812  15
  -7  -8   4 247.707 153.013  12
  -7  -8   4-33.7652 152.952  21
  -7  -8   4 244.585 135.795  18
  -7  -8   5-84.4092 89.5152  21
  -7  -8   5 39.8454 64.7011  15
  -7  -8   5-62.5066 97.6898   7
  -7  -8   5 159.915 119.678  12
  -7  -8   5 234.805 147.158  18
  -7  -8   5-61.4469 110.211  17
  -7  -8   6 125.961 166.234  21
  -7  -8   6-71.8903 89.7166  15
  -7  -8   6-15.9203 101.217  18
  -7  -8   6 299.883 170.475  17
  -7  -8   6 32.4101 59.2886   7
  -7  -8   7-231.722 134.886   7
  -7  -8   7-3.32454 87.7274  15
  -7  -8   7 70.3445 127.699  17
  -7  -8   7-176.427 142.170  18
  -7  -8   7 97.6533 158.522  21
  -7  -8   8 72.7543 74.0696  15
  -7  -8   8 68.8752 75.0731  17
  -7  -8   8 25.2737 125.738  21
  -7  -8   8 282.709 154.744  18
  -7  -8   9 95.7171 109.053  21
  -7  -8   9 28.4405 63.4496  15
  -7  -8   9-77.0113 105.851  18
  -7  -8   9 144.013 121.287  17
  -7  -7 -18 100.304 91.4981  16
  -7  -7 -17 433.062 200.578  16
  -7  -7 -16 31.0381 81.0550   9
  -7  -7 -16 92.4574 105.979  16
  -7  -7 -16 4.59051 90.8362  14
  -7  -7 -16 70.6765 83.2354  10
  -7  -7 -15 283.073 131.238  10
  -7  -7 -15 254.495 157.899  16
  -7  -7 -15 295.348 144.146   9
  -7  -7 -15 389.420 153.729  14
  -7  -7 -14-56.7768 104.160  14
  -7  -7 -14-209.965 140.871   9
  -7  -7 -13 98.8535 100.838  21
  -7  -7 -13 96.6272 101.940   9
  -7  -7 -13 275.240 115.924  18
  -7  -7 -13 77.5584 96.2255  20
  -7  -7 -13 32.9565 70.7913  14
  -7  -7 -13-43.3338 76.2016  17
  -7  -7 -13 94.2889 63.5349  10
  -7  -7 -13 94.2489 94.6707  19
  -7  -7 -12 98.1072 104.918  19
  -7  -7 -12 31.9466 88.5528  16
  -7  -7 -12 205.821 98.4105  17
  -7  -7 -12 125.674 128.982  21
  -7  -7 -12-37.9431 93.1331   9
  -7  -7 -12-37.6190 77.7972  18
  -7  -7 -12-103.420 132.809  14
  -7  -7 -12 14.8684 69.8475  20
  -7  -7 -12 284.637 140.895  10
  -7  -7 -11 43.1643 79.2210   9
  -7  -7 -11 59.3626 102.297  10
  -7  -7 -11-31.2761 116.575  21
  -7  -7 -11-27.6678 60.2206  17
  -7  -7 -11 27.6207 85.5546  19
  -7  -7 -11 33.8079 82.0927  20
  -7  -7 -11 8.63874 91.9426  16
  -7  -7 -11-69.0678 102.411  14
  -7  -7 -11-2.26116 83.7652  18
  -7  -7 -10 779.875 207.513   9
  -7  -7 -10 834.064 223.231  17
  -7  -7 -10 694.386 169.842  16
  -7  -7 -10 901.375 206.307  14
  -7  -7 -10 615.703 169.240  18
  -7  -7 -10 936.393 223.071  19
  -7  -7 -10 828.304 246.983  21
  -7  -7  -9 4651.97 473.515   9
  -7  -7  -9 4273.71 411.651  14
  -7  -7  -9 3711.46 433.852  17
  -7  -7  -9 3789.03 461.982  19
  -7  -7  -9 4163.19 429.305  10
  -7  -7  -9 4881.36 471.406  15
  -7  -7  -9 3907.21 368.453  16
  -7  -7  -8 1952.10 241.369  16
  -7  -7  -8 2087.05 280.539  14
  -7  -7  -8 2097.88 321.861  17
  -7  -7  -8 2212.76 341.918  18
  -7  -7  -8 2174.55 300.644  10
  -7  -7  -8 2287.04 362.119  19
  -7  -7  -8 2630.26 347.837  15
  -7  -7  -8 2396.87 396.129  21
  -7  -7  -7 316.528 147.188   9
  -7  -7  -7 8.17148 53.9823  15
  -7  -7  -7 22.6624 62.0728  14
  -7  -7  -7 367.190 102.736  16
  -7  -7  -7-248.457 186.580  21
  -7  -7  -7 279.656 150.714  18
  -7  -7  -7 105.576 66.0388  17
  -7  -7  -7 81.5718 90.3564  19
  -7  -7  -6 2483.03 373.094  19
  -7  -7  -6 2389.77 246.570  16
  -7  -7  -6 2356.76 327.299  15
  -7  -7  -6 2048.39 326.394  18
  -7  -7  -6 2605.19 181.313   5
  -7  -7  -6 2474.46 407.693  21
  -7  -7  -6 2165.45 250.982  14
  -7  -7  -6 2479.06 347.198  17
  -7  -7  -5 886.132 220.180  19
  -7  -7  -5 870.693 140.970  14
  -7  -7  -5 896.028 116.169   5
  -7  -7  -5 889.214 263.450  21
  -7  -7  -5 1042.41 223.598  15
  -7  -7  -5 867.643 211.464  17
  -7  -7  -5 1043.68 241.059  18
  -7  -7  -4 7181.48 574.209   9
  -7  -7  -4 7220.72 405.256  14
  -7  -7  -4 7001.01 600.749  17
  -7  -7  -4 7050.21 587.625  15
  -7  -7  -4 6938.38 610.217  18
  -7  -7  -4 7132.39 717.569  21
  -7  -7  -4 7834.52 666.979  19
  -7  -7  -4 7186.80 355.248   5
  -7  -7  -3 781.494 211.741  19
  -7  -7  -3 1160.65 151.336   5
  -7  -7  -3 877.197 260.544  21
  -7  -7  -3 955.446 232.466  15
  -7  -7  -3 876.276 128.950  14
  -7  -7  -3 876.114 234.647  18
  -7  -7  -3 1091.84 233.844   9
  -7  -7  -3 766.463 202.100  17
  -7  -7  -2 1414.25 272.932  17
  -7  -7  -2 1153.25 237.820   9
  -7  -7  -2 905.281 241.024  18
  -7  -7  -2 1409.26 314.742  21
  -7  -7  -2 1511.19 305.612  19
  -7  -7  -2 1110.60 166.367   5
  -7  -7  -2 1317.51 265.416  15
  -7  -7  -1-21.7369 67.4234  15
  -7  -7  -1 30.1657 39.2673   5
  -7  -7  -1 117.121 115.292  18
  -7  -7  -1 24.9004 78.0574  17
  -7  -7  -1-5.97279 84.1301  19
  -7  -7  -1 36.2141 99.1082  21
  -7  -7   0 267.555 148.548  15
  -7  -7   0 571.525 194.396  17
  -7  -7   0 517.116 114.439   5
  -7  -7   0 301.504 127.991   7
  -7  -7   0 367.499 135.294  18
  -7  -7   1 783.158 147.159   5
  -7  -7   1 600.814 180.225  15
  -7  -7   1 888.176 229.499  17
  -7  -7   1 734.335 208.269  18
  -7  -7   2 74.8027 99.2188  15
  -7  -7   2-4.40342 45.1489   5
  -7  -7   2-90.2895 120.420  17
  -7  -7   2 69.6438 91.5146   7
  -7  -7   2 22.1252 87.0660  18
  -7  -7   3 961.387 233.724  15
  -7  -7   3 1100.72 224.676   7
  -7  -7   3 1110.72 263.371  18
  -7  -7   3 1174.97 264.154  17
  -7  -7   4 62.4482 104.579   7
  -7  -7   4 92.2785 79.4391  15
  -7  -7   4 99.3623 100.798  18
  -7  -7   4 63.9439 104.197  17
  -7  -7   5 193.388 122.127  17
  -7  -7   5 76.1999 54.4876   7
  -7  -7   5-13.3638 86.7620  18
  -7  -7   5 204.172 126.426  15
  -7  -7   6 307.570 178.573  18
  -7  -7   6 305.249 160.031  15
  -7  -7   6 392.683 182.040  17
  -7  -7   6-0.18016 64.0164   7
  -7  -7   7 79.8885 100.746  18
  -7  -7   7 110.907 119.721  17
  -7  -7   7-18.5960 70.7750   7
  -7  -7   7-69.9696 128.275  15
  -7  -7   8 776.556 220.049   7
  -7  -7   8 458.309 215.137  18
  -7  -7   8 315.556 171.554  15
  -7  -7   8 1052.02 275.027  17
  -7  -7   9 188.553 114.027  17
  -7  -7   9 228.525 150.207  15
  -7  -7   9 84.5384 103.509  18
  -7  -7  10 48.6479 67.3867  19
  -7  -7  10 151.757 113.797  21
  -7  -7  10-150.678 126.598  15
  -7  -7  10-48.7210 120.625  17
  -7  -7  10-103.740 127.028  18
  -7  -6 -18 137.544 166.215  16
  -7  -6 -17 426.943 210.449  16
  -7  -6 -17-33.0384 101.094   9
  -7  -6 -16-38.1986 76.4033   9
  -7  -6 -16-7.82422 71.6424  10
  -7  -6 -16 20.5217 92.7676  14
  -7  -6 -15-39.3477 74.9147   9
  -7  -6 -15-80.4853 178.970  14
  -7  -6 -14 391.908 168.400  10
  -7  -6 -14 291.372 145.770  14
  -7  -6 -14 403.963 142.233   9
  -7  -6 -14 363.397 158.209  16
  -7  -6 -13 70.7195 93.1683  10
  -7  -6 -13 56.3943 95.0280  17
  -7  -6 -13-17.3654 80.9496  18
  -7  -6 -13 70.8012 99.4903  14
  -7  -6 -13-71.8861 85.2892   9
  -7  -6 -13-3.14000 128.803  21
  -7  -6 -13 63.9500 79.6944  16
  -7  -6 -13 84.5427 116.875  19
  -7  -6 -13 110.476 103.881  20
  -7  -6 -12 126.357 101.902  21
  -7  -6 -12 32.0822 77.1156  16
  -7  -6 -12 315.597 159.425  20
  -7  -6 -12 104.870 72.5604   9
  -7  -6 -12 4.74576 83.9007  19
  -7  -6 -12 168.896 86.8547  18
  -7  -6 -12 378.989 172.960  10
  -7  -6 -12 172.445 92.8880  17
  -7  -6 -12 162.850 118.078  14
  -7  -6 -11 497.116 160.644  17
  -7  -6 -11 457.691 148.985  18
  -7  -6 -11 448.740 153.787  14
  -7  -6 -11 250.494 120.945  21
  -7  -6 -11 387.293 139.398  20
  -7  -6 -11 407.676 153.578   9
  -7  -6 -11 309.727 114.923  16
  -7  -6 -11 310.456 133.316  19
  -7  -6 -10 1516.60 314.766  20
  -7  -6 -10 1530.82 280.201  18
  -7  -6 -10 1414.53 268.376   9
  -7  -6 -10 1414.90 256.360  17
  -7  -6 -10 1498.69 258.031  16
  -7  -6 -10 1687.56 282.189  14
  -7  -6 -10 1679.95 307.342  19
  -7  -6 -10 1490.35 318.573  21
  -7  -6 -10 1419.66 269.270  10
  -7  -6  -9 118.623 106.408  21
  -7  -6  -9 173.759 105.652   9
  -7  -6  -9 102.686 99.8133  19
  -7  -6  -9 87.1410 96.7106  16
  -7  -6  -9-17.2503 82.4579  17
  -7  -6  -9-39.0081 114.225  18
  -7  -6  -9 33.2024 84.6351  14
  -7  -6  -8 112.536 144.422  21
  -7  -6  -8 133.896 120.342  19
  -7  -6  -8 99.9662 119.878  14
  -7  -6  -8 33.5547 76.0653   9
  -7  -6  -8 112.588 98.2518  17
  -7  -6  -8-61.4696 113.735  18
  -7  -6  -7 1744.32 283.377  15
  -7  -6  -7 1717.91 155.253   5
  -7  -6  -7 1898.18 256.675  14
  -7  -6  -7 1311.94 236.328  17
  -7  -6  -7 1732.37 238.798  16
  -7  -6  -7 1662.91 299.207  19
  -7  -6  -7 1370.57 248.285  18
  -7  -6  -7 1537.60 317.398  21
  -7  -6  -6 5131.57 523.649  19
  -7  -6  -6 4629.71 550.747  21
  -7  -6  -6 5364.23 528.209  18
  -7  -6  -6 5177.47 504.370  17
  -7  -6  -6 5127.71 398.632  14
  -7  -6  -6 4769.11 269.212   5
  -7  -6  -6 4824.21 469.069  15
  -7  -6  -5 715.704 193.469  17
  -7  -6  -5 638.005 206.115  21
  -7  -6  -5 829.316 186.157   9
  -7  -6  -5 921.966 216.290  19
  -7  -6  -5 948.261 164.596  14
  -7  -6  -5 723.327 110.455   5
  -7  -6  -5 803.459 194.501  15
  -7  -6  -5 657.680 208.871  18
  -7  -6  -4 2995.18 399.881  19
  -7  -6  -4 3134.78 470.136  21
  -7  -6  -4 2859.66 225.541   5
  -7  -6  -4 3086.99 349.291   9
  -7  -6  -4 2841.70 376.578  17
  -7  -6  -4 3026.48 398.954  18
  -7  -6  -4 3307.43 284.624  14
  -7  -6  -4 3092.67 375.420  15
  -7  -6  -3 762.693 207.495  18
  -7  -6  -3 1029.24 244.600  17
  -7  -6  -3 892.069 136.315  14
  -7  -6  -3 814.426 239.491  21
  -7  -6  -3 814.742 221.840  19
  -7  -6  -3 841.028 192.941   9
  -7  -6  -3 972.012 141.709   5
  -7  -6  -3 833.739 206.209  15
  -7  -6  -2 114.562 77.5305   9
  -7  -6  -2 10.9559 80.7057  21
  -7  -6  -2 121.027 57.6956   5
  -7  -6  -2 410.967 165.536  18
  -7  -6  -2 3.97720 69.7759  15
  -7  -6  -2 140.556 59.2481  14
  -7  -6  -2 98.5360 101.511  17
  -7  -6  -2 80.5874 114.299  19
  -7  -6  -1 274.169 160.718  21
  -7  -6  -1 65.9525 38.4674  14
  -7  -6  -1 156.098 73.0810   5
  -7  -6  -1 97.9184 102.572  15
  -7  -6  -1-114.517 128.090  19
  -7  -6  -1 98.8075 93.4146  18
  -7  -6  -1 265.964 142.209  17
  -7  -6   0 999.199 249.300  18
  -7  -6   0 1256.21 183.955   5
  -7  -6   0 1358.73 320.761  21
  -7  -6   0 1427.59 268.180  15
  -7  -6   0 1088.40 249.680  17
  -7  -6   0 794.385 216.360  19
  -7  -6   1 2096.72 332.515  17
  -7  -6   1 2002.61 349.512  19
  -7  -6   1 2158.89 340.650  15
  -7  -6   1 2104.11 239.885   5
  -7  -6   1 2332.40 330.759   7
  -7  -6   1 2324.43 412.891  21
  -7  -6   1 1863.96 334.622  18
  -7  -6   2 17.7044 52.8451  15
  -7  -6   2 108.153 80.5702  21
  -7  -6   2-11.2803 60.3446   5
  -7  -6   2-12.3159 110.270  19
  -7  -6   2 157.941 124.055  18
  -7  -6   2 102.515 111.897  17
  -7  -6   3 1198.85 300.298  21
  -7  -6   3 1427.13 291.112  17
  -7  -6   3 1580.35 225.601   5
  -7  -6   3 1335.35 254.925   7
  -7  -6   3 1520.08 311.691  19
  -7  -6   3 1588.87 297.369  15
  -7  -6   3 1169.46 258.178  18
  -7  -6   4 392.622 138.944  15
  -7  -6   4 468.165 173.549  17
  -7  -6   4 460.068 154.114   7
  -7  -6   4 163.637 113.696  18
  -7  -6   4 570.895 239.407  21
  -7  -6   4 530.566 196.546  19
  -7  -6   4 168.495 84.8414   5
  -7  -6   5 1521.03 318.503  18
  -7  -6   5 1022.24 253.181  17
  -7  -6   5 902.343 245.506  15
  -7  -6   5 1144.93 211.539   5
  -7  -6   5 1175.35 301.965  19
  -7  -6   5 1123.47 236.137   7
  -7  -6   5 1369.39 333.718  21
  -7  -6   6 88.7277 66.2232   5
  -7  -6   6 133.346 99.1497  15
  -7  -6   6 372.184 179.038  18
  -7  -6   6 6.82193 101.181  19
  -7  -6   6 110.495 118.488   7
  -7  -6   6 90.9755 55.5031  17
  -7  -6   6 234.941 164.329  21
  -7  -6   7-12.8465 98.1762   7
  -7  -6   7 90.6280 67.7870  15
  -7  -6   7-93.7014 76.3799  17
  -7  -6   7-46.4444 92.3509  19
  -7  -6   7 62.4720 98.9802   5
  -7  -6   7 116.644 155.094  21
  -7  -6   7 4.80708 75.4470  18
  -7  -6   8 890.455 251.661  15
  -7  -6   8 871.996 297.845  21
  -7  -6   8 1163.50 287.305  18
  -7  -6   8 878.457 231.025   7
  -7  -6   8 998.773 268.421  17
  -7  -6   8 737.177 247.220  19
  -7  -6   9 210.460 129.895   7
  -7  -6   9-111.557 69.6741  18
  -7  -6   9-37.2192 71.5470  19
  -7  -6   9 33.5262 65.9536   5
  -7  -6   9 118.979 108.338  21
  -7  -6   9 39.7237 123.407  15
  -7  -6   9-249.363 170.952  17
  -7  -6  10 382.397 180.282  15
  -7  -6  10 290.198 148.590  17
  -7  -6  10 243.287 165.180  18
  -7  -6  10 257.504 149.211  19
  -7  -6  10 164.021 174.661  21
  -7  -5 -17-62.1936 71.6261   9
  -7  -5 -16 68.3866 105.029   9
  -7  -5 -16 150.978 159.878  14
  -7  -5 -16 123.327 111.896   4
  -7  -5 -15-1.65986 79.0597   9
  -7  -5 -15-136.418 140.387  16
  -7  -5 -15 246.666 117.170   4
  -7  -5 -15 51.4933 86.3643  14
  -7  -5 -14 375.900 161.666  10
  -7  -5 -14 496.993 150.632   4
  -7  -5 -14 448.973 167.595   9
  -7  -5 -14 546.004 240.199  14
  -7  -5 -14 109.525 129.247  16
  -7  -5 -13 100.678 89.8281  17
  -7  -5 -13-34.7370 98.0856  18
  -7  -5 -13-72.6454 94.4961  14
  -7  -5 -13-78.5178 86.2204   9
  -7  -5 -13-130.673 101.834  16
  -7  -5 -13-71.8364 49.4537   4
  -7  -5 -13-170.333 127.145  19
  -7  -5 -13 32.9358 82.2074  10
  -7  -5 -12 204.180 117.259   9
  -7  -5 -12-7.72484 55.5654   4
  -7  -5 -12-134.727 99.9995  20
  -7  -5 -12 22.0083 78.7672  18
  -7  -5 -12-31.4558 84.2317  14
  -7  -5 -12 41.8919 94.7176  16
  -7  -5 -12-37.7522 69.8138  17
  -7  -5 -12-45.6331 93.2242  21
  -7  -5 -12 108.568 102.268  19
  -7  -5 -11 1.35592 53.1027   4
  -7  -5 -11 126.625 104.159  14
  -7  -5 -11 50.6136 120.526  21
  -7  -5 -11-326.760 140.367  18
  -7  -5 -11-159.018 133.271  20
  -7  -5 -11 211.569 143.566  10
  -7  -5 -11 136.685 111.558  16
  -7  -5 -11 16.1539 74.7038   9
  -7  -5 -11-132.844 107.843  19
  -7  -5 -11-4.00213 65.5079  17
  -7  -5 -10 3479.51 402.694  14
  -7  -5 -10 3026.29 405.786  19
  -7  -5 -10 2844.73 381.591  18
  -7  -5 -10 3250.24 435.936  20
  -7  -5 -10 3371.97 404.174  17
  -7  -5 -10 3143.34 453.598  21
  -7  -5 -10 2691.53 358.641  16
  -7  -5 -10 3332.13 313.147   4
  -7  -5 -10 2953.09 366.564   9
  -7  -5  -9 279.735 121.999  20
  -7  -5  -9 259.259 129.544  17
  -7  -5  -9 288.327 126.122   9
  -7  -5  -9 409.292 158.316  18
  -7  -5  -9 506.963 217.868  21
  -7  -5  -9 321.841 134.799  14
  -7  -5  -9 470.517 174.295  19
  -7  -5  -8 1958.41 326.310  19
  -7  -5  -8 2047.47 288.529   9
  -7  -5  -8 1862.21 304.994  17
  -7  -5  -8 2096.58 384.641  21
  -7  -5  -8 2165.48 302.500  16
  -7  -5  -8 1738.94 296.187  18
  -7  -5  -8 2212.63 297.788  14
  -7  -5  -7-23.7941 81.4899  19
  -7  -5  -7 53.2653 58.9559   9
  -7  -5  -7 16.1985 103.667  21
  -7  -5  -7 110.947 92.0386  14
  -7  -5  -7-87.9194 115.974  18
  -7  -5  -7 39.3684 42.3561   5
  -7  -5  -7-9.70480 57.7695  17
  -7  -5  -6 4779.41 488.539  17
  -7  -5  -6 4967.99 517.486  19
  -7  -5  -6 4719.83 404.967  14
  -7  -5  -6 4437.01 448.074  15
  -7  -5  -6 4898.27 302.959   5
  -7  -5  -5 612.475 216.966  21
  -7  -5  -5 711.197 173.229  15
  -7  -5  -5 740.155 182.829  18
  -7  -5  -5 888.205 198.169  17
  -7  -5  -5 812.308 150.375  14
  -7  -5  -5 621.368 183.053  19
  -7  -5  -5 1075.05 143.022   5
  -7  -5  -4 245.784 106.947  17
  -7  -5  -4 350.742 155.905  19
  -7  -5  -4 197.238 75.3255   5
  -7  -5  -4 163.348 72.1768  14
  -7  -5  -4 178.442 129.202  21
  -7  -5  -4 120.821 97.6604  18
  -7  -5  -4 176.153 117.268  15
  -7  -5  -3 495.185 168.587  17
  -7  -5  -3 268.892 82.3690  14
  -7  -5  -3 588.423 193.075  19
  -7  -5  -3 343.221 90.3061   5
  -7  -5  -3 313.311 121.029  15
  -7  -5  -3 383.197 152.690  18
  -7  -5  -3 417.013 136.071   9
  -7  -5  -3 348.822 141.436  21
  -7  -5  -2 656.316 123.295   5
  -7  -5  -2 540.368 154.616  15
  -7  -5  -2 549.323 152.553   9
  -7  -5  -2 353.062 171.971  21
  -7  -5  -2 623.026 109.563  14
  -7  -5  -2 565.008 181.695  19
  -7  -5  -2 381.768 148.553  18
  -7  -5  -2 585.721 175.809  17
  -7  -5  -1 460.688 162.800  19
  -7  -5  -1 414.957 94.1654  14
  -7  -5  -1 523.173 117.156   5
  -7  -5  -1 389.318 140.467  17
  -7  -5  -1 603.767 152.457   9
  -7  -5  -1 387.186 155.110  21
  -7  -5  -1 440.366 155.357  18
  -7  -5  -1 722.779 190.039  15
  -7  -5   0 515.161 123.322   5
  -7  -5   0 575.977 158.148  15
  -7  -5   0 304.487 139.352  19
  -7  -5   0 437.952 95.2129  14
  -7  -5   0 524.553 185.142  21
  -7  -5   0 525.793 174.780  17
  -7  -5   0 386.747 140.382  18
  -7  -5   1 1256.86 248.450  15
  -7  -5   1 1238.13 139.859  14
  -7  -5   1 1092.54 174.563   5
  -7  -5   1 800.317 202.057  18
  -7  -5   1 1330.88 288.041  19
  -7  -5   1 976.955 223.910  17
  -7  -5   1 1209.45 309.909  21
  -7  -5   2 488.124 178.812  19
  -7  -5   2 778.241 206.395  15
  -7  -5   2 978.289 280.972  21
  -7  -5   2 385.785 158.273  18
  -7  -5   2 654.983 192.528  17
  -7  -5   2 587.442 132.779   5
  -7  -5   3 1613.70 345.181  21
  -7  -5   3 1436.48 218.669   5
  -7  -5   3 1442.94 281.767  15
  -7  -5   3 1358.67 284.771  17
  -7  -5   3 1323.20 244.274   7
  -7  -5   3 1150.32 251.212  18
  -7  -5   3 1347.75 303.088  19
  -7  -5   4 2274.41 324.648   7
  -7  -5   4 2113.18 370.174  19
  -7  -5   4 2202.65 340.523  15
  -7  -5   4 2041.44 399.506  21
  -7  -5   4 2394.80 296.435   5
  -7  -5   4 2151.69 346.248  17
  -7  -5   4 2183.00 360.134  18
  -7  -5   5 601.728 184.326  15
  -7  -5   5 656.700 203.658  19
  -7  -5   5 628.098 224.960  21
  -7  -5   5 851.783 188.704   5
  -7  -5   5 723.416 198.565  17
  -7  -5   5 801.488 199.381   7
  -7  -5   5 843.074 230.836  18
  -7  -5   6 82.6528 64.6147  19
  -7  -5   6 114.509 66.1376  17
  -7  -5   6 41.4241 57.3334   7
  -7  -5   6 167.066 90.9830  15
  -7  -5   6 130.383 70.5240   5
  -7  -5   6-21.4296 81.0441  21
  -7  -5   6 30.9121 79.2123  18
  -7  -5   7 270.422 154.260  17
  -7  -5   7 145.840 129.387  15
  -7  -5   7 3.10666 78.1901  18
  -7  -5   7-41.5654 69.6959   5
  -7  -5   7-17.9533 71.4074   7
  -7  -5   7 90.1004 125.435  21
  -7  -5   7-105.782 101.156  19
  -7  -5   8 37.0900 58.8161  19
  -7  -5   8 104.811 116.805  15
  -7  -5   8-65.4208 84.4313   7
  -7  -5   8-45.2032 109.009  21
  -7  -5   8-57.5651 60.8987   5
  -7  -5   8-103.302 141.350  17
  -7  -5   8 124.279 91.3284  18
  -7  -5   9 119.150 96.1386   5
  -7  -5   9 382.507 184.039  15
  -7  -5   9 332.377 147.498   7
  -7  -5   9 431.421 176.215  17
  -7  -5   9 83.8883 172.416  21
  -7  -5   9 291.384 156.757  19
  -7  -5   9 418.927 205.258  18
  -7  -5  10 52.2109 66.5131   7
  -7  -4 -17 112.841 129.905   4
  -7  -4 -16 187.032 117.971   9
  -7  -4 -16 354.660 169.221  10
  -7  -4 -16 104.064 100.707  16
  -7  -4 -16 182.641 115.640   4
  -7  -4 -16 360.256 201.962  14
  -7  -4 -15 102.595 161.842  14
  -7  -4 -15 63.2084 100.427  10
  -7  -4 -15-14.4126 81.3279   9
  -7  -4 -15 313.421 127.331   4
  -7  -4 -14 218.811 157.254  10
  -7  -4 -14 190.255 133.953  18
  -7  -4 -14-49.3867 92.9464  20
  -7  -4 -14 45.1090 110.374  14
  -7  -4 -14 2.81387 60.2727   9
  -7  -4 -14-12.3496 54.9131  17
  -7  -4 -14-56.4316 99.0742   4
  -7  -4 -14-121.537 100.920  19
  -7  -4 -14-156.578 119.307  16
  -7  -4 -13 179.970 138.009  14
  -7  -4 -13 66.4866 70.6905  20
  -7  -4 -13 161.691 118.920  17
  -7  -4 -13 103.226 87.8369   9
  -7  -4 -13-3.71439 61.0242   4
  -7  -4 -13 57.3708 91.5204  19
  -7  -4 -13 508.811 197.850  16
  -7  -4 -13 264.555 140.215  18
  -7  -4 -12 313.412 149.269  10
  -7  -4 -12 171.535 90.5968   9
  -7  -4 -12 128.266 92.9050  19
  -7  -4 -12 370.187 147.360  18
  -7  -4 -12 372.278 124.276   4
  -7  -4 -12 517.844 154.660  17
  -7  -4 -12 459.199 192.350  14
  -7  -4 -12 435.484 194.555  16
  -7  -4 -11 621.607 178.239  18
  -7  -4 -11 954.603 221.827  17
  -7  -4 -11 896.964 226.536  14
  -7  -4 -11 948.758 227.644  16
  -7  -4 -11 792.453 188.219   9
  -7  -4 -11 884.650 170.093   4
  -7  -4 -10 1357.45 235.205   9
  -7  -4 -10 1301.05 253.064  17
  -7  -4 -10 1424.21 312.553  21
  -7  -4 -10 1289.58 263.840  19
  -7  -4 -10 1510.60 299.640  20
  -7  -4 -10 1047.42 242.837  18
  -7  -4 -10 1446.41 276.618  14
  -7  -4 -10 1436.68 204.518   4
  -7  -4  -9 957.027 245.229  17
  -7  -4  -9 1398.44 262.915  16
  -7  -4  -9 1287.88 300.823  19
  -7  -4  -9 1412.64 235.640   9
  -7  -4  -9 1593.66 272.946  14
  -7  -4  -9 1465.70 284.541  18
  -7  -4  -9 1075.86 268.811  20
  -7  -4  -9 1168.65 167.638   4
  -7  -4  -9 1106.60 268.481  21
  -7  -4  -8 8372.95 696.770  20
  -7  -4  -8 8166.49 588.821  14
  -7  -4  -8 7718.49 637.054  18
  -7  -4  -8 8481.29 551.146   9
  -7  -4  -8 7524.90 733.826  21
  -7  -4  -8 8313.30 674.238  19
  -7  -4  -8 8204.51 435.555   4
  -7  -4  -8 7501.82 610.859  17
  -7  -4  -7 320.418 109.951  14
  -7  -4  -7 32.1869 86.8840  20
  -7  -4  -7 462.500 183.777  21
  -7  -4  -7 365.471 164.654  19
  -7  -4  -7 376.305 165.726  17
  -7  -4  -7 547.037 111.812   5
  -7  -4  -7 395.303 121.498   9
  -7  -4  -7 405.547 94.0940   4
  -7  -4  -7 391.417 162.351  18
  -7  -4  -6 1245.92 247.616  19
  -7  -4  -6 1026.82 231.940  17
  -7  -4  -6 1169.05 138.265   4
  -7  -4  -6 1135.81 247.528  16
  -7  -4  -6 1106.88 205.968  14
  -7  -4  -6 1196.39 281.021  21
  -7  -4  -6 985.558 224.200  18
  -7  -4  -5 204.624 98.3045  17
  -7  -4  -5 187.565 107.270   9
  -7  -4  -5 188.754 72.1212   5
  -7  -4  -5 215.301 105.888  18
  -7  -4  -5 201.062 93.4809  14
  -7  -4  -5 139.737 105.840  21
  -7  -4  -5 34.9031 75.0710  19
  -7  -4  -4 25.5404 59.8047  14
  -7  -4  -4 24.2842 64.3069  17
  -7  -4  -4 26.5353 79.9074  15
  -7  -4  -4 172.095 84.1143   9
  -7  -4  -4 110.606 113.610  19
  -7  -4  -4 112.355 62.3195   5
  -7  -4  -3 74.5145 70.1584  15
  -7  -4  -3 104.316 79.3160  14
  -7  -4  -3 44.8251 56.4211   9
  -7  -4  -3 74.5753 56.5209   5
  -7  -4  -3-35.1932 72.1903  17
  -7  -4  -2 1788.60 315.796  19
  -7  -4  -2 1610.91 230.459   9
  -7  -4  -2 1720.46 223.715  14
  -7  -4  -2 1248.25 251.752  17
  -7  -4  -2 1496.99 318.859  21
  -7  -4  -2 1720.55 197.201   5
  -7  -4  -2 1685.36 281.281  15
  -7  -4  -2 1535.33 286.033  18
  -7  -4  -1 548.042 145.856   9
  -7  -4  -1 478.477 159.321  17
  -7  -4  -1 476.884 116.940   5
  -7  -4  -1 572.067 214.746  21
  -7  -4  -1 475.780 148.028  15
  -7  -4  -1 799.096 218.799  19
  -7  -4  -1 750.395 202.577  18
  -7  -4   0 2169.99 331.389  17
  -7  -4   0 2583.39 427.006  21
  -7  -4   0 2572.62 383.891  19
  -7  -4   0 2160.76 335.794  18
  -7  -4   0 2481.80 344.366  15
  -7  -4   1 5951.65 565.326  18
  -7  -4   1 6196.55 539.184  15
  -7  -4   1 5906.67 569.379  19
  -7  -4   1 5815.97 547.990  17
  -7  -4   1 6628.20 435.966   5
  -7  -4   1 6706.94 681.780  21
  -7  -4   2 3263.91 482.197  21
  -7  -4   2 2511.74 365.879  17
  -7  -4   2 3127.40 307.935   5
  -7  -4   2 2638.15 371.638  18
  -7  -4   2 2760.79 369.766  15
  -7  -4   2 2967.54 352.020   7
  -7  -4   2 2869.79 410.190  19
  -7  -4   3 3117.16 327.114   5
  -7  -4   3 2771.39 392.577  19
  -7  -4   3 3312.55 431.100  17
  -7  -4   3 2631.69 370.126  15
  -7  -4   3 2902.14 402.478  18
  -7  -4   3 2963.79 483.111  21
  -7  -4   4-64.1085 83.8579   7
  -7  -4   4 118.810 150.361  18
  -7  -4   4 0.15817 103.636  15
  -7  -4   4 125.525 129.409  17
  -7  -4   4 72.2465 75.9859   5
  -7  -4   4-33.7857 125.933  19
  -7  -4   4-11.2954 91.3347  21
  -7  -4   5 472.052 170.759  19
  -7  -4   5 741.131 264.388  21
  -7  -4   5 423.073 151.049   7
  -7  -4   5 567.654 191.011  18
  -7  -4   5 426.522 149.470  15
  -7  -4   5 643.232 154.650   5
  -7  -4   5 579.565 199.063  17
  -7  -4   6 3042.64 378.467   7
  -7  -4   6 3191.55 430.000  17
  -7  -4   6 3087.74 499.758  21
  -7  -4   6 3290.02 457.529  19
  -7  -4   6 3607.20 440.567  15
  -7  -4   6 3710.99 384.765   5
  -7  -4   6 3260.57 440.612  18
  -7  -4   7 46.2350 96.8708  15
  -7  -4   7 152.517 128.373  17
  -7  -4   7-52.6539 102.603  19
  -7  -4   7 179.127 98.5590   5
  -7  -4   7 57.9568 159.592  21
  -7  -4   7-0.94736 72.9272   7
  -7  -4   7 95.4844 93.1090  18
  -7  -4   8 650.390 226.300  21
  -7  -4   8 348.308 141.347  15
  -7  -4   8 409.839 154.436   7
  -7  -4   8 401.719 168.889  19
  -7  -4   8 391.120 163.924  18
  -7  -4   8 603.397 179.322   5
  -7  -4   8 455.987 177.184  17
  -7  -4   9 138.365 103.774  17
  -7  -4   9 56.7799 97.5232  19
  -7  -4   9 222.823 95.5485   5
  -7  -4   9 44.6795 69.6897   7
  -7  -4   9 166.282 101.372  15
  -7  -4   9 92.2797 98.7608  18
  -7  -4   9 377.751 230.185  21
  -7  -4  10 273.098 145.564   7
  -7  -4  10 668.088 196.196   5
  -7  -4  11 232.855 146.184   7
  -7  -3 -17 12.3131 111.230  16
  -7  -3 -17-24.5642 66.1456   4
  -7  -3 -16 420.978 225.784  16
  -7  -3 -16 404.932 198.224  10
  -7  -3 -16-38.2308 123.545  14
  -7  -3 -15-104.258 137.375  16
  -7  -3 -15 169.932 159.045  14
  -7  -3 -15 71.6297 107.809  10
  -7  -3 -15 44.3060 84.0074   9
  -7  -3 -14-14.6859 82.2817  17
  -7  -3 -14 45.3100 67.8290   4
  -7  -3 -14 67.7277 56.7237   9
  -7  -3 -14 185.857 129.836  16
  -7  -3 -13 210.038 151.484  16
  -7  -3 -13 292.827 105.311   4
  -7  -3 -13 322.094 189.544  18
  -7  -3 -13 142.963 113.842  20
  -7  -3 -13 257.577 121.933  19
  -7  -3 -13 53.8500 95.3305  10
  -7  -3 -13 18.5013 61.1721   9
  -7  -3 -13 410.355 179.474  14
  -7  -3 -13 277.983 105.911  17
  -7  -3 -12 817.437 260.636  16
  -7  -3 -12 741.915 215.701  19
  -7  -3 -12 513.976 148.245   9
  -7  -3 -12 697.753 165.858   4
  -7  -3 -12 1183.09 286.500  14
  -7  -3 -12 770.905 209.860  17
  -7  -3 -12 721.467 202.554  20
  -7  -3 -12 932.544 237.989  18
  -7  -3 -11 144.165 78.0439  17
  -7  -3 -11 330.500 138.968  18
  -7  -3 -11 279.000 164.732  14
  -7  -3 -11 224.931 113.607   9
  -7  -3 -11 86.3241 143.669  20
  -7  -3 -11 269.964 107.558   4
  -7  -3 -11 173.954 125.448  19
  -7  -3 -10 3246.46 412.372  14
  -7  -3 -10 3911.89 470.274  16
  -7  -3 -10 3958.86 337.416   4
  -7  -3 -10 3236.42 418.208  17
  -7  -3 -10 3848.97 376.719   9
  -7  -3 -10 3620.43 447.522  18
  -7  -3  -9 311.874 156.687  18
  -7  -3  -9 323.789 178.515  16
  -7  -3  -9 16.6832 50.5252   5
  -7  -3  -9 124.196 108.569  21
  -7  -3  -9 96.4615 135.428  14
  -7  -3  -9 194.919 113.281  19
  -7  -3  -9 88.2167 49.0889   4
  -7  -3  -9 197.127 96.2901   9
  -7  -3  -9 59.4621 84.1863  17
  -7  -3  -9 146.222 132.807  20
  -7  -3  -8 4473.63 514.310  20
  -7  -3  -8 4176.59 533.203  21
  -7  -3  -8 3914.10 299.615   4
  -7  -3  -8 4037.16 429.835  14
  -7  -3  -8 3911.62 355.732   9
  -7  -3  -8 3923.68 450.533  18
  -7  -3  -8 4255.29 467.820  17
  -7  -3  -8 3747.95 454.039  19
  -7  -3  -7 146.550 90.7817   5
  -7  -3  -7-127.220 156.200  21
  -7  -3  -7 219.099 133.126  14
  -7  -3  -7 20.7634 36.3020   4
  -7  -3  -7 47.5322 103.016  20
  -7  -3  -7 42.6016 75.9005  19
  -7  -3  -7-53.5619 95.4660  17
  -7  -3  -7 134.971 114.699  18
  -7  -3  -7 98.2528 83.3118   9
  -7  -3  -6 642.140 140.118   9
  -7  -3  -6 314.003 141.197  18
  -7  -3  -6 490.350 202.229  21
  -7  -3  -6 701.888 139.933   5
  -7  -3  -6 454.371 186.139  19
  -7  -3  -6 386.290 165.111  20
  -7  -3  -6 657.003 165.276  14
  -7  -3  -6 124.119 92.0058  17
  -7  -3  -6 581.238 101.730   4
  -7  -3  -5 786.572 108.631   4
  -7  -3  -5 1062.49 217.549  14
  -7  -3  -5 757.414 213.460  18
  -7  -3  -5 493.599 185.977  19
  -7  -3  -5 684.289 196.379  17
  -7  -3  -5 437.618 197.481  21
  -7  -3  -5 806.996 146.248   9
  -7  -3  -5 1234.30 272.990  20
  -7  -3  -4 520.751 171.148  17
  -7  -3  -4 514.614 79.0484   4
  -7  -3  -4 330.372 115.579  19
  -7  -3  -4 571.594 131.335   9
  -7  -3  -4 558.620 167.727  18
  -7  -3  -4 660.612 134.792   5
  -7  -3  -4 411.151 194.245  21
  -7  -3  -4 657.399 152.112  14
  -7  -3  -3 787.956 227.926  21
  -7  -3  -3 951.437 151.125   5
  -7  -3  -3 899.102 211.168  19
  -7  -3  -3 997.418 167.868   9
  -7  -3  -3 877.088 212.220  18
  -7  -3  -3 819.866 80.5794   4
  -7  -3  -3 1025.05 215.766  17
  -7  -3  -2 1722.62 286.648  17
  -7  -3  -2 1657.26 330.976  21
  -7  -3  -2 1708.82 210.174   5
  -7  -3  -2 1821.36 325.471  19
  -7  -3  -2 1770.41 221.270   9
  -7  -3  -2 1484.68 276.124  18
  -7  -3  -1 75.3886 111.108  19
  -7  -3  -1 26.8667 57.9237   5
  -7  -3  -1-37.1578 106.481  17
  -7  -3  -1 55.2822 72.0892  15
  -7  -3  -1 109.622 90.2496   9
  -7  -3   0 1675.25 312.253  19
  -7  -3   0 1585.20 278.425  17
  -7  -3   0 1525.57 198.709   5
  -7  -3   0 1612.62 274.968  15
  -7  -3   1-43.0525 140.958  21
  -7  -3   1-81.4030 84.1576  19
  -7  -3   1-28.0875 73.3957  15
  -7  -3   1-20.4149 79.1443  17
  -7  -3   1-115.283 125.460  18
  -7  -3   2-19.0266 77.0058  17
  -7  -3   2 46.3376 122.374  19
  -7  -3   2-63.2364 126.510  21
  -7  -3   2 37.1678 55.4239   5
  -7  -3   2-67.8244 120.546  18
  -7  -3   2-126.485 132.752  15
  -7  -3   3 2317.54 281.430   5
  -7  -3   3 2139.22 350.678  19
  -7  -3   3 2195.09 353.796  17
  -7  -3   3 2159.96 346.644  18
  -7  -3   3 2333.57 335.574  15
  -7  -3   3 1985.99 385.742  21
  -7  -3   3 2716.41 334.567   7
  -7  -3   4 6914.94 617.595  18
  -7  -3   4 7536.49 664.803  19
  -7  -3   4 7306.70 723.866  21
  -7  -3   4 7139.48 588.442  15
  -7  -3   4 7375.29 515.169   5
  -7  -3   4 6686.91 594.114  17
  -7  -3   5 44.2813 94.4941  19
  -7  -3   5 170.370 103.171  15
  -7  -3   5 207.103 91.0680   5
  -7  -3   5 339.169 184.168  21
  -7  -3   5 325.123 127.690   7
  -7  -3   5 141.140 131.903  17
  -7  -3   5 439.706 168.876  18
  -7  -3   6 161.923 94.6313  18
  -7  -3   6 284.275 141.410  15
  -7  -3   6 150.758 110.699  19
  -7  -3   6 32.6640 69.1871   7
  -7  -3   6 222.560 143.709  17
  -7  -3   6 274.052 94.9881   5
  -7  -3   6 274.017 171.267  21
  -7  -3   7 53.8108 74.3048  21
  -7  -3   7-21.3992 69.6001  15
  -7  -3   7-67.2936 74.9586  17
  -7  -3   7 98.6721 141.678  19
  -7  -3   7-24.4833 52.9687   7
  -7  -3   7 61.5706 57.1617   5
  -7  -3   7 42.3039 76.7497  18
  -7  -3   8-3.94662 71.4735  19
  -7  -3   8 303.660 163.711  17
  -7  -3   8 63.8030 58.1102   5
  -7  -3   8-252.849 181.575  21
  -7  -3   8-35.7247 55.0013  15
  -7  -3   8 65.1895 77.3651  18
  -7  -3   8-47.9713 58.4870   7
  -7  -3   9 107.296 77.4570   7
  -7  -3   9 11.1063 54.3744  15
  -7  -3   9 80.5721 60.6793  18
  -7  -3   9 181.234 171.162  21
  -7  -3   9 103.611 133.884  19
  -7  -3   9 12.0494 66.3076   5
  -7  -3   9 27.6573 87.6532  17
  -7  -3  10 115.862 98.0301   5
  -7  -3  10 126.258 112.265   7
  -7  -3  11 31.4229 116.162   7
  -7  -3  12 382.549 173.825   7
  -7  -2 -16 52.7014 114.117  14
  -7  -2 -16-115.911 129.091  16
  -7  -2 -16 206.121 134.331   4
  -7  -2 -16 138.567 123.331  10
  -7  -2 -15 291.720 126.527   4
  -7  -2 -15 289.280 144.434  10
  -7  -2 -15 712.375 270.924  14
  -7  -2 -15 212.968 165.169  16
  -7  -2 -14-26.5580 105.072  18
  -7  -2 -14-4.35385 98.0153  14
  -7  -2 -14-68.8863 90.9904  20
  -7  -2 -14 77.0490 88.5446  17
  -7  -2 -14-50.4168 69.8146   4
  -7  -2 -14 152.024 145.892  16
  -7  -2 -14 75.9231 81.5208  19
  -7  -2 -13 877.851 201.463   4
  -7  -2 -13 1435.57 318.522  14
  -7  -2 -13 1053.51 222.537   9
  -7  -2 -13 1111.24 263.654  10
  -7  -2 -13 1788.83 354.350  16
  -7  -2 -13 1174.52 273.630  17
  -7  -2 -12 2038.90 361.365  16
  -7  -2 -12 2361.47 395.976  20
  -7  -2 -12 2250.80 289.700   4
  -7  -2 -12 2343.61 387.650  19
  -7  -2 -12 2608.33 329.944   9
  -7  -2 -12 2249.79 360.502  17
  -7  -2 -12 2150.61 368.805  14
  -7  -2 -12 1628.06 312.814  18
  -7  -2 -11 709.733 214.465  18
  -7  -2 -11 756.333 216.415  14
  -7  -2 -11 1061.94 256.149  17
  -7  -2 -11 657.967 217.948  19
  -7  -2 -11 987.554 261.847  20
  -7  -2 -11 501.031 146.940   9
  -7  -2 -11 275.194 97.7562   4
  -7  -2 -10 2391.89 367.148  17
  -7  -2 -10 2108.74 357.748  16
  -7  -2 -10 1953.87 329.139  14
  -7  -2 -10 2201.81 259.928   4
  -7  -2 -10 1839.33 256.085   9
  -7  -2 -10 2090.98 355.456  19
  -7  -2 -10 2383.59 387.103  20
  -7  -2 -10 2143.18 355.368  18
  -7  -2  -9 2680.37 394.152  18
  -7  -2  -9 2687.36 367.852  14
  -7  -2  -9 2928.94 301.198   5
  -7  -2  -9 2785.76 301.622   9
  -7  -2  -9 2687.53 401.861  19
  -7  -2  -9 2587.70 378.680  17
  -7  -2  -9 2833.51 285.521   4
  -7  -2  -8 3628.06 298.043   4
  -7  -2  -8 3907.48 338.062   9
  -7  -2  -8 4481.94 363.814   5
  -7  -2  -8 3560.02 450.053  18
  -7  -2  -8 4105.54 443.499  14
  -7  -2  -8 3484.72 434.465  17
  -7  -2  -7 291.178 153.331  18
  -7  -2  -7 153.010 60.7698   9
  -7  -2  -7 176.532 127.883  20
  -7  -2  -7 547.788 149.642   5
  -7  -2  -7 588.661 222.972  14
  -7  -2  -7 124.636 155.911  21
  -7  -2  -7 158.618 54.9071   4
  -7  -2  -7 54.7630 107.480  17
  -7  -2  -7 300.774 156.804  19
  -7  -2  -6 1313.42 279.943  20
  -7  -2  -6 1236.44 253.718  17
  -7  -2  -6 1344.78 159.689   4
  -7  -2  -6 1533.23 275.583  14
  -7  -2  -6 1329.23 267.138  18
  -7  -2  -6 1333.63 185.105   9
  -7  -2  -6 1671.02 310.829  19
  -7  -2  -6 1343.53 316.906  21
  -7  -2  -6 1403.31 200.804   5
  -7  -2  -5 339.411 154.360  19
  -7  -2  -5 383.017 76.1437   4
  -7  -2  -5 348.914 143.945  17
  -7  -2  -5 314.655 91.4938   9
  -7  -2  -5 359.732 182.351  21
  -7  -2  -5 308.465 158.316  20
  -7  -2  -5 278.034 117.528  18
  -7  -2  -4 1791.84 319.090  20
  -7  -2  -4 2353.82 357.550  19
  -7  -2  -4 2390.16 254.081   5
  -7  -2  -4 2724.05 384.935  18
  -7  -2  -4 2905.01 388.731  17
  -7  -2  -4 2239.42 227.280   9
  -7  -2  -4 2413.20 401.952  21
  -7  -2  -3-33.7800 90.7663  17
  -7  -2  -3 127.650 100.916  21
  -7  -2  -3 161.961 99.4825   5
  -7  -2  -3 12.2763 71.9944  19
  -7  -2  -3 153.450 80.3209   9
  -7  -2  -3 106.977 136.142  20
  -7  -2  -3-22.6408 72.0479  18
  -7  -2  -2 3062.16 400.009  17
  -7  -2  -2 3541.17 493.800  21
  -7  -2  -2 3414.45 458.825  20
  -7  -2  -2 3278.72 431.896  19
  -7  -2  -2 2905.94 392.434  18
  -7  -2  -2 3514.49 310.642   5
  -7  -2  -1 4134.72 461.038  17
  -7  -2  -1 4798.62 339.293   9
  -7  -2  -1 4248.51 157.973   4
  -7  -2  -1 4952.57 586.733  21
  -7  -2  -1 4979.09 372.740   5
  -7  -2  -1 4290.59 484.239  18
  -7  -2  -1 4532.47 509.603  19
  -7  -2   0 197.413 45.1848   5
  -7  -2   0 241.345 124.740  17
  -7  -2   0 442.645 132.940  18
  -7  -2   0 91.6546 82.1337  19
  -7  -2   0 219.658 62.5080   9
  -7  -2   0 495.366 195.283  21
  -7  -2   1 5673.41 417.965   5
  -7  -2   1 6122.44 573.894  18
  -7  -2   1 6175.45 563.243  17
  -7  -2   1 5422.77 555.097  19
  -7  -2   1 5791.47 631.428  21
  -7  -2   2 3770.77 459.127  18
  -7  -2   2 3259.72 495.255  21
  -7  -2   2 3810.85 456.988  17
  -7  -2   2 3827.37 467.845  19
  -7  -2   2 3850.88 354.662   5
  -7  -2   3 2536.59 359.792  17
  -7  -2   3 2394.81 359.526  18
  -7  -2   3 2149.41 349.912  19
  -7  -2   3 2214.04 399.109  21
  -7  -2   4 2424.44 337.801  15
  -7  -2   4 2412.05 367.371  17
  -7  -2   4 2910.66 323.891   5
  -7  -2   4 2711.94 321.970   7
  -7  -2   4 2644.47 393.626  19
  -7  -2   5 2654.04 325.285   5
  -7  -2   5 2975.56 394.501  17
  -7  -2   5 3036.91 417.740  19
  -7  -2   5 2453.57 349.797  15
  -7  -2   6 170.386 96.5579   5
  -7  -2   6-7.60275 84.0624  17
  -7  -2   6 69.3726 68.8409   7
  -7  -2   6-17.5656 66.8498  15
  -7  -2   6 5.99577 80.1174  19
  -7  -2   7 80.5514 77.8919  17
  -7  -2   7-26.9316 87.1479   5
  -7  -2   7 54.2463 57.0496   7
  -7  -2   7 16.5023 95.1606  15
  -7  -2   7 181.911 132.156  19
  -7  -2   8 81.7908 78.4142  17
  -7  -2   8 38.6968 48.2104  15
  -7  -2   8 37.9200 60.7013   7
  -7  -2   8 194.639 79.6631   5
  -7  -2   9 809.558 230.493  17
  -7  -2   9 841.594 206.023   7
  -7  -2   9 637.136 188.839   5
  -7  -2   9 470.821 179.231  19
  -7  -2   9 520.513 166.997  15
  -7  -2  10 78.6659 55.7779   5
  -7  -2  10 30.5648 70.5856   7
  -7  -2  11 193.815 135.345   7
  -7  -1 -16 136.308 139.840   4
  -7  -1 -16-17.0645 86.6088  10
  -7  -1 -15 80.8227 95.0666  17
  -7  -1 -15 83.5148 144.827  16
  -7  -1 -15 25.1538 127.758  14
  -7  -1 -15 53.2285 92.1260   4
  -7  -1 -14 82.6451 164.371  14
  -7  -1 -14 83.3428 110.693  10
  -7  -1 -14-168.866 150.814  16
  -7  -1 -14 43.5114 75.9842   4
  -7  -1 -13-78.2121 110.407  17
  -7  -1 -13-7.40617 87.6149  20
  -7  -1 -13 202.912 201.492  14
  -7  -1 -13 159.960 117.795  18
  -7  -1 -13 63.3553 134.778  19
  -7  -1 -13 356.753 206.333  16
  -7  -1 -13-43.7708 89.0049   4
  -7  -1 -12 1392.48 297.280  17
  -7  -1 -12 1145.86 267.833  14
  -7  -1 -12 932.024 186.438   4
  -7  -1 -11 834.926 240.151  17
  -7  -1 -11 505.697 218.070  14
  -7  -1 -11 741.856 231.521  20
  -7  -1 -11 778.502 237.606  18
  -7  -1 -11 771.247 253.600  19
  -7  -1 -11 506.934 158.704  16
  -7  -1 -11 807.082 180.076   4
  -7  -1 -10 423.111 132.114   9
  -7  -1 -10 805.620 235.152  17
  -7  -1 -10 473.668 192.337  16
  -7  -1 -10 516.335 133.700   4
  -7  -1 -10 502.084 189.534  14
  -7  -1 -10 480.260 178.050  18
  -7  -1  -9 674.146 201.370  17
  -7  -1  -9 270.663 101.798   9
  -7  -1  -9 384.203 175.741  14
  -7  -1  -9 462.389 134.794   5
  -7  -1  -9 441.901 215.455  18
  -7  -1  -9 366.701 183.899  19
  -7  -1  -9 375.171 145.643  20
  -7  -1  -8 105.691 90.8139   5
  -7  -1  -8 12.6914 108.263  14
  -7  -1  -8 174.524 139.910  18
  -7  -1  -8 123.794 80.9141  17
  -7  -1  -8-9.40842 41.7229   8
  -7  -1  -8-2.85163 104.059  20
  -7  -1  -8 34.1706 85.7188  19
  -7  -1  -8 27.7725 37.0747   9
  -7  -1  -7 647.858 124.190   9
  -7  -1  -7 529.191 189.568  18
  -7  -1  -7 568.504 144.664   5
  -7  -1  -7 507.848 164.937  17
  -7  -1  -7 635.444 201.413  19
  -7  -1  -7 578.845 186.551  14
  -7  -1  -7 861.521 253.561  16
  -7  -1  -6 140.739 55.0535   9
  -7  -1  -6 130.607 64.0820   5
  -7  -1  -6 56.6973 51.6152   4
  -7  -1  -6-4.55379 113.225  18
  -7  -1  -6 23.6174 72.0903  17
  -7  -1  -5 84.5479 99.4291  21
  -7  -1  -5 145.031 75.9311   5
  -7  -1  -5 181.287 99.2558  17
  -7  -1  -5 110.482 48.6807   9
  -7  -1  -5 161.856 158.684  19
  -7  -1  -5 288.885 131.035  20
  -7  -1  -5 340.292 178.697  18
  -7  -1  -4 2429.27 389.880  20
  -7  -1  -4 3050.37 316.168   5
  -7  -1  -4 2432.72 369.291  18
  -7  -1  -4 2302.81 344.778  17
  -7  -1  -4 2546.17 432.462  21
  -7  -1  -4 2243.68 206.974   9
  -7  -1  -4 2216.33 356.982  19
  -7  -1  -3 173.196 67.8597   9
  -7  -1  -3 198.448 87.5198   5
  -7  -1  -3 544.998 205.712  18
  -7  -1  -3 142.710 114.586  17
  -7  -1  -3 94.1102 108.038  20
  -7  -1  -3 85.2411 93.4432  21
  -7  -1  -3 169.435 124.504  19
  -7  -1  -2 802.066 245.290  21
  -7  -1  -2 787.653 219.846  20
  -7  -1  -2 805.483 217.422  19
  -7  -1  -2 797.083 218.189  18
  -7  -1  -2 891.490 113.950   4
  -7  -1  -2 569.886 170.486  17
  -7  -1  -2 958.431 176.646   5
  -7  -1  -1 3578.87 252.569   9
  -7  -1  -1 3595.43 335.242   5
  -7  -1  -1 3542.78 426.416  17
  -7  -1  -1 3287.72 439.069  20
  -7  -1  -1 3030.25 412.008  19
  -7  -1  -1 3480.66 477.426  21
  -7  -1  -1 3666.14 200.559   4
  -7  -1  -1 3200.40 413.787  18
  -7  -1   0 880.540 238.683  20
  -7  -1   0 1024.83 225.165  17
  -7  -1   0 916.856 230.462  18
  -7  -1   0 1170.73 287.247  21
  -7  -1   0 854.910 228.635  19
  -7  -1   0 1138.52 200.044   5
  -7  -1   0 1108.63 147.989   9
  -7  -1   1-66.8712 100.262  17
  -7  -1   1-82.0741 66.9899  18
  -7  -1   1-99.9256 105.923  19
  -7  -1   1-14.0495 43.1290   9
  -7  -1   1-0.10076 81.0064   5
  -7  -1   1 17.7331 110.159  21
  -7  -1   1 45.8334 65.6855  20
  -7  -1   2 447.428 112.870   5
  -7  -1   2 389.694 140.321  20
  -7  -1   2 477.878 153.914  17
  -7  -1   2 36.8300 81.6263  21
  -7  -1   2 385.466 140.310  19
  -7  -1   2 67.1994 92.9994  18
  -7  -1   3 699.167 193.168  18
  -7  -1   3 1035.51 234.126  17
  -7  -1   3 1461.93 302.456  20
  -7  -1   3 995.303 257.777  21
  -7  -1   3 939.038 224.500  19
  -7  -1   3 981.062 180.864   5
  -7  -1   4 73.8321 132.141  21
  -7  -1   4 132.058 121.733  18
  -7  -1   4-22.7948 77.2312   5
  -7  -1   4-46.0704 97.7034  19
  -7  -1   4 79.7849 86.2424  17
  -7  -1   5 52.4828 59.2353  17
  -7  -1   5 44.4030 68.0823  18
  -7  -1   5 109.744 89.3189  19
  -7  -1   5-1.40347 79.7683  21
  -7  -1   6 106.715 120.647  19
  -7  -1   6 77.4228 56.8802  17
  -7  -1   6 99.5789 128.798  21
  -7  -1   6 196.271 117.025   7
  -7  -1   6 70.2002 58.0281  18
  -7  -1   7 173.006 99.5826   5
  -7  -1   7 264.750 155.917  21
  -7  -1   7 75.1693 70.6905  19
  -7  -1   7 57.3278 91.3426  17
  -7  -1   7 173.528 119.620  18
  -7  -1   8 12.3425 64.0311  18
  -7  -1   8-186.304 119.082  19
  -7  -1   8 102.517 104.631  21
  -7  -1   8 130.622 104.197  17
  -7  -1   8-22.6812 67.2534   5
  -7  -1   8-48.5275 56.4780   7
  -7  -1   9-52.0563 67.2525   5
  -7  -1   9 139.133 108.436   7
  -7  -1  10 166.260 92.1960   5
  -7  -1  10 48.2528 43.0421   7
  -7   0 -15 405.525 214.271  14
  -7   0 -15 156.006 161.212  16
  -7   0 -15 163.334 147.727   4
  -7   0 -14 544.655 244.358  16
  -7   0 -14-71.5714 92.2902  17
  -7   0 -14 35.4544 71.3947   4
  -7   0 -14 244.122 168.681  10
  -7   0 -14 290.391 205.682  14
  -7   0 -13 502.863 251.522  16
  -7   0 -13 234.707 107.498   4
  -7   0 -13 225.148 153.939  14
  -7   0 -12 756.019 253.964  20
  -7   0 -12 750.889 244.552  19
  -7   0 -12 777.999 254.236  14
  -7   0 -12 700.026 168.794   4
  -7   0 -12 708.940 218.603  17
  -7   0 -12 831.297 232.354  18
  -7   0 -11 797.329 276.219  20
  -7   0 -11 849.219 262.206  18
  -7   0 -11 739.282 216.280  17
  -7   0 -11 852.062 238.279  14
  -7   0 -11 771.354 263.542  19
  -7   0 -11 636.477 235.960  16
  -7   0 -10 2625.59 407.134  14
  -7   0 -10 2503.78 401.603  17
  -7   0  -9 66.8634 90.7673  17
  -7   0  -9-5.67510 76.1213  19
  -7   0  -9 85.7581 99.4090  20
  -7   0  -9-164.388 117.937  14
  -7   0  -9-162.747 102.401   4
  -7   0  -9 39.5764 97.8540  18
  -7   0  -8 65.1417 93.6721  17
  -7   0  -8 198.072 117.055  18
  -7   0  -8 63.4941 126.095  14
  -7   0  -7 245.408 131.843  17
  -7   0  -7 67.3938 88.9223  18
  -7   0  -7 93.4454 50.0871   9
  -7   0  -7 185.241 101.567  19
  -7   0  -7-121.260 88.8992  20
  -7   0  -7 57.4261 35.0206   8
  -7   0  -7 33.0342 203.671  16
  -7   0  -6 2156.89 225.316   8
  -7   0  -6 1960.54 331.633  17
  -7   0  -6 2562.40 420.097  20
  -7   0  -6 2396.01 297.926   5
  -7   0  -6 2589.08 391.948  18
  -7   0  -6 2045.24 362.029  19
  -7   0  -6 2254.40 205.013   9
  -7   0  -5 954.838 123.400   9
  -7   0  -5 996.014 258.712  19
  -7   0  -5 694.233 183.563  17
  -7   0  -5 811.444 178.777   5
  -7   0  -5 929.648 231.811  18
  -7   0  -4 4195.25 474.338  17
  -7   0  -4 3814.80 223.025   9
  -7   0  -4 4079.38 288.858   4
  -7   0  -4 3780.66 468.731  18
  -7   0  -3 5780.82 615.425  20
  -7   0  -3 5377.57 545.510  17
  -7   0  -3 5893.69 654.271  21
  -7   0  -3 5403.15 558.241  18
  -7   0  -3 6083.90 611.822  19
  -7   0  -2 72.3941 60.4794  17
  -7   0  -2 166.944 145.827  21
  -7   0  -2 33.1766 112.444  20
  -7   0  -2 246.309 115.883  18
  -7   0  -2 221.523 102.881   5
  -7   0  -2 104.699 105.989  19
  -7   0  -1 2492.29 420.374  21
  -7   0  -1 2887.53 312.553   5
  -7   0  -1 2518.76 397.191  20
  -7   0  -1 3058.30 418.605  18
  -7   0  -1 2414.85 392.892  19
  -7   0  -1 2845.42 393.948  17
  -7   0   0 6207.28 606.442  19
  -7   0   0 6132.41 567.115  17
  -7   0   0 7442.13 506.746   5
  -7   0   0 6162.92 595.071  18
  -7   0   0 6173.40 621.629  20
  -7   0   0 6206.48 670.903  21
  -7   0   1 279.550 94.0362   5
  -7   0   1 296.631 154.915  21
  -7   0   1 330.763 151.813  19
  -7   0   1 527.562 184.263  20
  -7   0   1 254.493 123.689  17
  -7   0   1 449.972 167.733  18
  -7   0   2 1925.27 387.395  21
  -7   0   2 2601.96 301.651   5
  -7   0   2 2902.34 391.189  18
  -7   0   2 2730.57 413.045  20
  -7   0   2 2216.85 337.644  17
  -7   0   2 2473.98 380.872  19
  -7   0   3 109.309 101.139  18
  -7   0   3 40.7096 114.665  21
  -7   0   3 58.8719 94.2524  20
  -7   0   3 103.936 69.3723  17
  -7   0   3-92.5908 92.4044   5
  -7   0   3 20.2773 76.5993  19
  -7   0   4 1015.31 191.371   5
  -7   0   4 718.230 213.107  21
  -7   0   4 845.651 219.994  20
  -7   0   4 917.652 232.308  18
  -7   0   4 855.624 223.497  19
  -7   0   4 1011.54 237.369  17
  -7   0   5 61.2689 65.7177  17
  -7   0   5 17.9667 86.8727  19
  -7   0   5-20.2218 108.834  21
  -7   0   5 148.050 98.9433  18
  -7   0   5-44.6297 79.3840   5
  -7   0   5 169.446 118.673  20
  -7   0   6 118.634 122.573  17
  -7   0   6-52.7148 97.8250  19
  -7   0   6 102.860 104.096  18
  -7   0   6-109.052 136.071   5
  -7   0   6-20.0124 67.7950  20
  -7   0   6-165.034 130.547  21
  -7   0   7 199.291 127.945  21
  -7   0   7 452.845 163.945  18
  -7   0   7 342.013 155.856  19
  -7   0   7 401.107 157.724  17
  -7   0   7 150.357 117.097  20
  -7   0   7 503.093 162.486   5
  -7   0   8 284.521 159.697  17
  -7   0   8 527.288 207.376  19
  -7   0   8 220.850 137.095  18
  -7   0   8 211.491 163.521  21
  -7   0   8 206.872 125.608  20
  -7   1 -15 17.2649 62.7429   4
  -7   1 -14 173.113 210.564  16
  -7   1 -14 295.455 171.206  10
  -7   1 -14 197.563 113.472   4
  -7   1 -14-72.9245 177.171  14
  -7   1 -13 471.046 234.139  16
  -7   1 -13 275.217 201.213  14
  -7   1 -12-102.895 142.410  14
  -7   1 -11 490.907 180.531  14
  -7   1 -11 672.760 239.426  20
  -7   1 -11 445.226 214.218  16
  -7   1 -11 690.853 253.630  19
  -7   1 -11 408.593 191.806  18
  -7   1 -11 292.184 159.299  17
  -7   1 -10-92.6533 77.1951   4
  -7   1 -10-8.60188 78.8573  19
  -7   1 -10-101.667 123.732  20
  -7   1 -10 175.047 164.743  14
  -7   1 -10 54.6916 96.2686  17
  -7   1 -10 87.1744 88.8853  18
  -7   1  -9 741.118 240.342  14
  -7   1  -9 1065.43 270.398  17
  -7   1  -8 83.1475 131.878  17
  -7   1  -8 70.3752 138.957  19
  -7   1  -8 138.722 146.890  14
  -7   1  -8-131.635 147.104  20
  -7   1  -8-41.0739 87.4930  18
  -7   1  -7 1047.33 285.721  18
  -7   1  -7 1341.78 319.585  17
  -7   1  -7 1467.22 348.959  16
  -7   1  -7 1060.80 278.253  20
  -7   1  -7 856.884 225.678  19
  -7   1  -6 2301.82 312.990   5
  -7   1  -6 2232.88 385.359  17
  -7   1  -6 2040.90 245.787   4
  -7   1  -6 2135.50 238.390   8
  -7   1  -6 1935.21 355.588  18
  -7   1  -5 654.535 218.772  18
  -7   1  -5 443.091 112.953   4
  -7   1  -5 262.847 106.700  19
  -7   1  -5 335.645 132.315   5
  -7   1  -5 435.445 206.961  20
  -7   1  -5 384.789 194.574  17
  -7   1  -5 288.521 85.0666   8
  -7   1  -4 674.194 221.213  17
  -7   1  -4 336.352 101.968   8
  -7   1  -4 132.008 95.3395  18
  -7   1  -4 465.632 149.734   5
  -7   1  -4 351.663 162.161  20
  -7   1  -4 441.776 185.149  19
  -7   1  -3 1070.31 244.049  17
  -7   1  -3 1409.32 300.034  19
  -7   1  -3 1420.33 312.851  18
  -7   1  -2 2765.37 421.448  19
  -7   1  -2 3144.33 440.891  18
  -7   1  -2 2926.81 402.183  17
  -7   1  -1 905.665 195.514   5
  -7   1  -1 659.396 201.072  17
  -7   1  -1 659.188 202.053  18
  -7   1   0 770.492 199.221  17
  -7   1   0 1218.87 224.019   5
  -7   1   0 1184.54 267.888  18
  -7   1   1 1597.32 297.449  17
  -7   1   1 1668.89 336.157  19
  -7   1   1 1766.23 364.226  21
  -7   1   1 1758.01 322.940  18
  -7   1   1 1945.92 272.942   5
  -7   1   1 1518.20 317.850  20
  -7   1   2 2551.22 393.213  20
  -7   1   2 2481.11 314.522   5
  -7   1   2 2505.74 367.709  17
  -7   1   2 1910.08 328.775  18
  -7   1   2 2206.28 421.723  21
  -7   1   2 2245.91 372.429  19
  -7   1   3 39.2594 67.1094  17
  -7   1   3 164.982 115.065  19
  -7   1   3 155.172 178.249  21
  -7   1   3 158.235 93.8608  18
  -7   1   3 9.31854 88.5352  20
  -7   1   3 160.930 117.499   5
  -7   1   4 17.5219 60.2469  19
  -7   1   4-4.85732 104.224  18
  -7   1   4-172.505 142.891  17
  -7   1   4 28.0357 104.175  20
  -7   1   4-44.1667 89.9720   5
  -7   1   4-261.778 155.196  21
  -7   1   5 147.623 97.2107  18
  -7   1   5-12.8329 76.9202  21
  -7   1   5 64.0598 68.5178   5
  -7   1   5 51.1771 84.9295  17
  -7   1   5 82.7279 83.3890  19
  -7   1   5 109.034 67.9431  20
  -7   1   6 5.48570 101.801  21
  -7   1   6-151.678 110.858  19
  -7   1   6 5.94485 65.0243   5
  -7   1   6-281.054 145.480  20
  -7   1   6-40.8837 79.2753  17
  -7   1   6-64.6623 94.1178  18
  -7   1   7 320.161 187.340  21
  -7   1   7 330.727 129.519  18
  -7   1   7 435.695 181.475  20
  -7   1   7 527.392 149.440   5
  -7   1   7 299.538 147.160  19
  -7   1   7 377.242 143.209  17
  -7   1   8-411.785 151.122   5
  -7   1   9 93.9654 71.1321   5
  -7   1  10-367.572 191.444   5
  -7   2 -15 487.125 229.019  18
  -7   2 -15 303.737 180.880  19
  -7   2 -14 1092.51 287.302  10
  -7   2 -13 296.281 175.936  14
  -7   2 -13 410.695 232.592  16
  -7   2 -12-112.258 130.174   4
  -7   2 -12 15.6123 163.869  14
  -7   2 -11 40.4676 127.860  16
  -7   2 -11 219.883 181.896  17
  -7   2 -11 72.7185 131.047  14
  -7   2 -10 141.368 148.366  14
  -7   2  -9 30.6278 129.541  14
  -7   2  -9-0.24399 121.037  19
  -7   2  -9-79.8531 102.444  17
  -7   2  -9 70.5239 106.300  18
  -7   2  -9 83.4793 145.891  20
  -7   2  -8 70.8106 89.7158  17
  -7   2  -8 355.225 191.471  20
  -7   2  -8 263.496 137.039   5
  -7   2  -8 507.722 202.986  19
  -7   2  -8 331.867 190.530  18
  -7   2  -7 841.841 185.910   4
  -7   2  -7 440.997 197.039  17
  -7   2  -7 630.670 177.268   5
  -7   2  -7 643.352 261.371  16
  -7   2  -7 548.360 131.194   8
  -7   2  -6 3356.86 325.940   8
  -7   2  -6 2685.95 411.404  17
  -7   2  -5 365.701 175.225  17
  -7   2  -5 273.173 184.602  19
  -7   2  -5 368.491 145.458   5
  -7   2  -5 275.834 98.4612   8
  -7   2  -5 410.926 201.456  20
  -7   2  -5 596.187 224.445  18
  -7   2  -4 390.048 176.277  17
  -7   2  -4 409.042 160.463   5
  -7   2  -4 408.890 174.885  18
  -7   2  -4 335.653 98.9461   8
  -7   2  -3 650.807 162.029   8
  -7   2  -3 730.698 222.887  17
  -7   2  -3 711.155 239.320  20
  -7   2  -3 623.156 221.473  19
  -7   2  -3 579.363 168.704   5
  -7   2  -3 413.162 169.972  18
  -7   2  -2 3815.19 491.976  18
  -7   2  -2 3616.85 489.510  19
  -7   2  -2 3583.05 473.370  17
  -7   2  -2 3805.75 371.726   8
  -7   2  -2 3441.00 491.696  20
  -7   2  -1 192.788 119.503  18
  -7   2  -1-127.642 143.848  19
  -7   2  -1-120.988 143.812  20
  -7   2  -1-54.6772 99.7701  17
  -7   2   0 1784.02 350.523  20
  -7   2   0 1990.45 347.268  17
  -7   2   0 1850.26 342.817  19
  -7   2   0 1681.77 323.423  18
  -7   2   0 1662.63 259.899   5
  -7   2   1 275.371 131.687  17
  -7   2   1 127.562 103.280  18
  -7   2   1 161.148 128.005   5
  -7   2   1 193.138 139.311  19
  -7   2   2 121.021 134.742   5
  -7   2   2-256.011 142.097  19
  -7   2   2 21.5673 102.841  17
  -7   2   2-1.69117 81.4845  18
  -7   2   3 211.053 144.198  19
  -7   2   3 170.649 122.312   5
  -7   2   3 298.200 143.790  18
  -7   2   3 69.5597 109.809  17
  -7   2   4 2930.53 423.859  18
  -7   2   4 3548.55 444.440  17
  -7   2   4 3459.22 462.127  19
  -7   2   4 3736.54 402.547   5
  -7   2   5 52.8377 87.2250  18
  -7   2   5-47.6842 92.4815   5
  -7   2   5 154.919 118.944  19
  -7   2   5 3.35277 75.0225  17
  -7   2   6 41.3323 65.0874  19
  -7   2   6-0.55683 83.5910  18
  -7   2   6 101.777 80.4555   5
  -7   2   6 96.4700 53.8777  17
  -7   2   7 134.892 112.899   5
  -7   2   7 430.030 178.763  17
  -7   2   7 298.717 153.689  19
  -7   2   7 187.214 102.622  18
  -7   2   8 137.963 83.4281   5
  -7   2   9 258.429 121.398   5
  -7   3 -14 413.189 233.076  18
  -7   3 -14 36.9297 153.180  19
  -7   3 -14 122.683 147.997  10
  -7   3 -13 1478.78 293.451   4
  -7   3 -12 119.820 147.673  14
  -7   3 -11-234.920 210.322  16
  -7   3 -11 79.7631 147.355  14
  -7   3 -10-93.4235 96.6083  14
  -7   3 -10 138.170 131.709  17
  -7   3  -9 857.230 292.361  14
  -7   3  -9 579.205 239.010  17
  -7   3  -8 0.64666 77.7751   4
  -7   3  -7 207.206 105.617  17
  -7   3  -7 349.340 241.719  16
  -7   3  -7 98.0916 102.175   4
  -7   3  -7 147.416 99.3282  20
  -7   3  -7 314.186 159.499  18
  -7   3  -7 288.661 181.594  19
  -7   3  -6 130.619 150.169  20
  -7   3  -6 241.071 144.671   5
  -7   3  -6 17.4555 124.370  19
  -7   3  -6 175.910 162.676  17
  -7   3  -6-34.2209 62.1127   8
  -7   3  -6 58.9977 158.212  18
  -7   3  -5 102.473 163.879  18
  -7   3  -5 373.452 181.369  19
  -7   3  -5 294.741 154.944   5
  -7   3  -5 113.595 85.0626   8
  -7   3  -5 104.836 144.048  17
  -7   3  -5 11.2578 85.5128  20
  -7   3  -4 2487.74 349.026   5
  -7   3  -4 2213.90 397.833  17
  -7   3  -3 715.392 196.983   5
  -7   3  -3 487.045 223.923  19
  -7   3  -3 600.989 155.693   8
  -7   3  -3 527.770 191.366  18
  -7   3  -3 596.801 206.199  17
  -7   3  -3 536.650 226.356  20
  -7   3  -2 868.428 210.405   5
  -7   3  -2 1085.90 275.733  17
  -7   3  -2 1120.88 209.734   8
  -7   3  -2 1164.65 287.470  20
  -7   3  -2 1244.27 294.419  18
  -7   3  -2 997.682 279.090  19
  -7   3  -1 138.933 60.7155   8
  -7   3  -1 323.137 167.316  17
  -7   3  -1 309.986 194.995  18
  -7   3   0 909.622 255.803  17
  -7   3   0 719.273 176.550   8
  -7   3   0 921.036 248.066  18
  -7   3   1 164.352 95.9207  17
  -7   3   1 235.477 62.0409   8
  -7   3   1 261.028 102.499   5
  -7   3   1 315.403 143.730  18
  -7   3   2 117.356 117.732  19
  -7   3   2-47.8113 104.074   5
  -7   3   2-2.63586 79.7978  17
  -7   3   2 16.8637 105.810  18
  -7   3   2 309.350 143.074  20
  -7   3   3-5.70446 75.6550  18
  -7   3   3 427.617 185.133  19
  -7   3   3 306.697 149.328   5
  -7   3   3 123.967 87.2283  20
  -7   3   3 155.493 83.5134  17
  -7   3   4 355.272 147.768  18
  -7   3   4 187.925 109.422  20
  -7   3   4 315.074 147.296  19
  -7   3   4 414.464 163.558   5
  -7   3   4 301.009 150.056  17
  -7   3   5 11.2800 71.2814  20
  -7   3   5 83.6618 67.3857  17
  -7   3   5 72.2557 67.5409  19
  -7   3   5 83.3944 86.4115   5
  -7   3   5 10.0762 72.0799  18
  -7   3   6-71.4579 75.3425  20
  -7   3   6 81.9559 88.2547   5
  -7   3   6-90.3007 82.8562  17
  -7   3   6-126.695 116.810  18
  -7   3   6-81.4387 124.413  19
  -7   3   7-80.9033 113.375   5
  -7   3   8 143.713 131.370   5
  -7   3   9 763.108 189.235   5
  -7   4 -11-93.6948 157.773  14
  -7   4 -10 764.269 259.804  14
  -7   4  -9 50.4227 76.0972   4
  -7   4  -8 139.583 119.609  17
  -7   4  -8 776.741 218.547   4
  -7   4  -7 184.702 136.221  17
  -7   4  -7 149.246 100.671   5
  -7   4  -7 189.161 196.131  16
  -7   4  -6 224.431 114.146   5
  -7   4  -6 296.253 149.848   8
  -7   4  -5 321.975 174.020  19
  -7   4  -5 613.058 231.339  17
  -7   4  -5 358.968 220.987  20
  -7   4  -5 405.001 143.023   8
  -7   4  -5 528.931 222.607  18
  -7   4  -4 262.278 179.859  20
  -7   4  -4 171.991 149.973  19
  -7   4  -4 169.010 120.656   8
  -7   4  -4 329.293 191.693  18
  -7   4  -4 99.7698 83.8300   5
  -7   4  -4 179.818 136.223  17
  -7   4  -3-2.85450 104.864  17
  -7   4  -3 133.553 205.080  20
  -7   4  -3 378.565 178.287   5
  -7   4  -3 263.585 214.525  19
  -7   4  -3 270.186 197.546  18
  -7   4  -2 1577.69 359.094  19
  -7   4  -2 1493.38 335.514  18
  -7   4  -2 1531.48 300.222   5
  -7   4  -2 1374.96 308.113  17
  -7   4  -2 1115.68 304.117  20
  -7   4  -2 1500.06 265.245   8
  -7   4  -1 2188.12 315.159   8
  -7   4  -1 1668.90 342.851  17
  -7   4  -1 2175.68 335.118   5
  -7   4   0 199.206 143.148  17
  -7   4   0 141.585 75.6053   8
  -7   4   1-128.597 128.714  17
  -7   4   1 3.37890 81.9853   8
  -7   4   1 157.621 132.550   5
  -7   4   2 537.867 198.834  19
  -7   4   2 497.008 151.487   8
  -7   4   2 598.736 206.584  18
  -7   4   2 658.407 229.121  20
  -7   4   2 563.292 206.017  17
  -7   4   3 12.6432 125.274  19
  -7   4   3-9.96696 69.5181  17
  -7   4   3-290.148 135.745   5
  -7   4   3 94.7480 79.7232  20
  -7   4   3-280.432 175.618   8
  -7   4   3 287.505 184.954  18
  -7   4   4 315.820 128.675   5
  -7   4   4 64.4616 84.5950   8
  -7   4   4 166.699 140.116  20
  -7   4   4 220.106 139.098  17
  -7   4   4 56.0126 93.3408  18
  -7   4   4 333.295 164.832  19
  -7   4   5 543.962 193.754  17
  -7   4   5 745.556 231.443  19
  -7   4   5 804.015 214.132   5
  -7   4   5 847.923 264.905  20
  -7   4   5 467.095 184.242  18
  -7   4   5 689.869 205.087   8
  -7   4   6 59.4909 84.8644  19
  -7   4   6 296.901 164.306  17
  -7   4   6 87.5726 127.516  20
  -7   4   6 488.342 198.087   5
  -7   4   6 247.806 147.107  18
  -7   4   7 1021.74 242.729   5
  -7   4   8-33.3990 81.9598   5
  -7   5 -10 370.651 169.319   4
  -7   5  -9 314.819 153.856   4
  -7   5  -5 309.694 180.812  17
  -7   5  -5 168.383 104.180   8
  -7   5  -5 116.836 155.759   5
  -7   5  -4 681.392 176.091   8
  -7   5  -3 1239.47 271.117   5
  -7   5  -3 1416.52 272.294   8
  -7   5  -2 1160.09 254.727   8
  -7   5  -2 928.169 240.323   5
  -7   5  -1 129.611 146.306  17
  -7   5  -1 210.188 136.241   5
  -7   5  -1 385.518 201.305  19
  -7   5  -1 75.9585 106.516  18
  -7   5  -1 150.503 165.163  20
  -7   5   0 468.842 163.902  18
  -7   5   0 471.456 209.923  17
  -7   5   0 695.527 247.405  19
  -7   5   0 466.325 176.963   5
  -7   5   0 511.697 169.910   8
  -7   5   0 110.901 132.578  20
  -7   5   1 123.890 105.380   8
  -7   5   1 92.6196 87.4589  17
  -7   5   1-13.2806 71.1243  19
  -7   5   1-138.188 181.080  20
  -7   5   1 119.319 111.720  18
  -7   5   2 274.434 149.856   5
  -7   5   2-160.520 136.776  17
  -7   5   2 88.6541 97.4602  19
  -7   5   2-90.1414 87.4472   8
  -7   5   2 180.448 153.942  20
  -7   5   2 80.9654 123.070  18
  -7   5   3-195.905 140.695  20
  -7   5   3-110.793 97.4700   8
  -7   5   3 85.4463 129.997  19
  -7   5   3 66.0399 100.763  17
  -7   5   3 103.886 129.210  18
  -7   5   4 18.5322 90.0126  17
  -7   5   4-1.99849 90.3453  18
  -7   5   4-59.3704 83.4578   8
  -7   5   4 55.7590 104.351  20
  -7   5   4 294.344 127.465  19
  -7   5   5-132.350 113.399  19
  -7   5   5-122.305 140.911   8
  -7   5   5-0.20739 78.9015  17
  -7   5   5-284.773 144.663   5
  -7   5   5-72.2430 127.501  20
  -7   5   5 58.3876 94.4104  18
  -7   5   6 147.757 110.805   5
  -7   5   6-252.488 134.689   8
  -7   5   7 2203.51 365.729   5
  -7   5   7 1675.41 329.870   8
  -7   6  -6 160.077 150.694   5
  -7   6  -6 769.821 330.117  16
  -7   6  -4-85.2386 112.942   8
  -7   6  -4 240.544 109.973   5
  -7   6  -3-51.9573 99.6160   8
  -7   6  -2 2232.19 353.587   8
  -7   6  -2 1820.36 338.547   5
  -7   6  -2 1671.08 362.640  17
  -7   6  -1 2097.67 353.883   5
  -7   6  -1 1509.48 338.420  17
  -7   6  -1 2247.90 355.578   8
  -7   6   0 117.772 115.883   5
  -7   6   0 70.7276 94.4719   8
  -7   6   0-162.356 127.873  17
  -7   6   1 64.0737 113.455   5
  -7   6   2 24.3454 109.493   5
  -7   6   3 60.5329 88.2511   8
  -7   6   4 72.9659 98.5658   8
  -7   6   4 82.1649 111.417   5
  -7   6   5 119.728 116.627   8
  -7   7  -3 327.648 139.859   8
  -7   7  -2-85.8206 107.419   8
  -7   7  -1 274.347 176.500   5
  -7   7  -1-93.2560 136.776   8
  -7   7   0 556.691 225.301   5
  -7   7   0 291.923 152.597   8
  -7   7   1 742.522 224.301   8
  -7   7   1 590.268 203.839   5
  -7   7   2 53.6839 91.3999   8
  -7   8  -3-178.299 139.878   8
  -7   8  -1-4.84608 84.1177   8
  -6 -15  -7 346.401 189.123  18
  -6 -15  -7 404.295 172.248  15
  -6 -15  -7 97.6678 85.5679  17
  -6 -15  -7 111.230 95.5616  12
  -6 -14  -8 208.409 120.834  17
  -6 -14  -8-6.63170 82.4879  18
  -6 -14  -8 92.7164 78.4872  12
  -6 -14  -8 38.0723 102.745  21
  -6 -14  -8 305.188 140.921  15
  -6 -14  -7 2.87639 48.3226  12
  -6 -14  -7-4.57174 77.1587  15
  -6 -14  -7-61.0126 61.0530  17
  -6 -14  -6-55.1406 109.115  17
  -6 -14  -6-15.8226 70.5209  12
  -6 -14  -6 36.5268 77.4960  18
  -6 -14  -6-94.9399 75.3513  15
  -6 -14  -5-26.6276 86.1210  18
  -6 -14  -5 197.177 125.974  12
  -6 -14  -5 81.2435 106.509  15
  -6 -14  -5-8.30719 101.859  17
  -6 -14  -4-21.4661 60.6206  12
  -6 -14  -4 31.4593 95.0516  21
  -6 -14  -4 147.790 121.494  17
  -6 -14  -4 171.437 138.856  18
  -6 -14  -4 243.035 154.147  15
  -6 -14  -3-54.5520 89.9269  12
  -6 -14  -3 172.593 133.709  17
  -6 -14  -3-104.263 127.727  21
  -6 -14  -3-97.3203 93.6663  18
  -6 -14  -3 49.5496 102.099  15
  -6 -13 -11-75.2403 90.8688   9
  -6 -13  -9-194.396 146.615  17
  -6 -13  -9 1.60965 81.2891  15
  -6 -13  -9-184.079 105.614  12
  -6 -13  -9 93.6155 106.815  21
  -6 -13  -9 18.0035 63.5316  18
  -6 -13  -8 143.111 144.877   9
  -6 -13  -8 64.4083 75.6652  12
  -6 -13  -8 88.2018 110.961  17
  -6 -13  -8 47.0567 66.3324  15
  -6 -13  -8-171.947 118.211  18
  -6 -13  -8 319.021 195.406  21
  -6 -13  -7 686.057 198.627  15
  -6 -13  -7 743.165 217.233  18
  -6 -13  -7 1157.36 306.621   9
  -6 -13  -7 622.138 191.922  12
  -6 -13  -7 980.046 259.939  17
  -6 -13  -7 685.239 238.782  21
  -6 -13  -6 281.294 144.154  12
  -6 -13  -6 78.9425 59.1039  15
  -6 -13  -6 134.885 103.854  18
  -6 -13  -6 91.1826 93.3264  17
  -6 -13  -5 352.607 150.698  12
  -6 -13  -5 26.7598 131.157   9
  -6 -13  -5 22.2730 76.6141  18
  -6 -13  -5-63.7805 96.2427  17
  -6 -13  -5 205.728 144.339  15
  -6 -13  -5 96.4073 144.514  21
  -6 -13  -4 255.292 148.407  12
  -6 -13  -4 48.1151 54.0924  15
  -6 -13  -4 219.939 115.290  18
  -6 -13  -4 268.619 115.227   9
  -6 -13  -4 395.462 198.154  17
  -6 -13  -4 265.690 191.839  21
  -6 -13  -3 149.464 113.766  12
  -6 -13  -3-40.2988 83.2654  18
  -6 -13  -3 516.834 211.401   9
  -6 -13  -3 404.361 207.241  21
  -6 -13  -3 45.2272 140.215  17
  -6 -13  -3 533.291 207.438  15
  -6 -13  -2 671.686 275.407  21
  -6 -13  -2 1096.74 289.059  15
  -6 -13  -2 719.320 258.005  18
  -6 -13  -2 773.177 279.937   9
  -6 -13  -2 430.589 213.905  17
  -6 -13  -2 554.055 225.794  12
  -6 -13  -1 133.454 105.582  17
  -6 -13  -1-91.1408 109.280   7
  -6 -13  -1 409.144 194.817  15
  -6 -13  -1 166.270 173.758   9
  -6 -13  -1 96.5482 189.990  21
  -6 -13  -1 87.3367 138.227  18
  -6 -13  -1 85.2494 92.8688  12
  -6 -13   0 792.556 263.505  17
  -6 -13   0 579.933 283.625  21
  -6 -13   0 809.158 271.580  18
  -6 -13   0 1201.59 297.423  12
  -6 -13   0 1101.51 314.080   9
  -6 -13   0 591.336 202.770  15
  -6 -13   1 44.0837 109.814   7
  -6 -13   2 252.191 136.685   7
  -6 -12 -15 296.112 152.946  10
  -6 -12 -14 171.034 106.124  10
  -6 -12 -13-148.336 178.531   9
  -6 -12 -13 180.725 99.8937  10
  -6 -12 -12 80.0090 173.665   9
  -6 -12 -12-25.8808 85.2302  10
  -6 -12 -11 23.9000 79.1809  10
  -6 -12 -11 3.15091 100.028   9
  -6 -12 -10 219.053 112.847  17
  -6 -12 -10 68.2336 60.3471  18
  -6 -12 -10 128.263 86.5561  15
  -6 -12  -9 207.779 107.378  15
  -6 -12  -9 253.158 158.124  21
  -6 -12  -9 110.757 139.726  18
  -6 -12  -9 287.077 125.782  17
  -6 -12  -8-89.2901 109.090  21
  -6 -12  -8 153.985 127.048   9
  -6 -12  -8 55.7927 53.8923  17
  -6 -12  -8 206.597 90.3219  15
  -6 -12  -8 37.6023 82.2313  18
  -6 -12  -8-17.4585 55.8199  12
  -6 -12  -7-41.8345 55.3306  17
  -6 -12  -7-57.0959 111.908  21
  -6 -12  -7-30.8920 85.6520  15
  -6 -12  -7 134.014 78.1516  18
  -6 -12  -7-26.9953 80.3362  12
  -6 -12  -6-144.021 133.393  21
  -6 -12  -6-152.726 109.777  15
  -6 -12  -6 1.32509 65.5256  12
  -6 -12  -6-24.2064 67.1581  18
  -6 -12  -6-7.89185 72.2712  17
  -6 -12  -5 180.068 106.792   9
  -6 -12  -5 275.002 137.718  17
  -6 -12  -5 480.780 175.420  12
  -6 -12  -5 207.047 127.121  18
  -6 -12  -5 369.964 172.497  15
  -6 -12  -4-65.2005 87.6808  17
  -6 -12  -4 89.1105 184.942  21
  -6 -12  -4 0.65378 102.252   9
  -6 -12  -4 272.207 150.609  15
  -6 -12  -4-30.4125 66.7777  12
  -6 -12  -4 8.65389 119.038  18
  -6 -12  -3 725.069 253.328   9
  -6 -12  -3 148.253 123.623  17
  -6 -12  -3 587.181 206.321  15
  -6 -12  -3 471.494 203.472  21
  -6 -12  -3 280.995 136.845  12
  -6 -12  -3 637.077 198.361  18
  -6 -12  -2 955.538 291.696   9
  -6 -12  -2 997.886 342.959  21
  -6 -12  -2 785.645 254.436  18
  -6 -12  -2 919.923 246.738  15
  -6 -12  -2 771.380 219.310  12
  -6 -12  -2 698.231 234.485  17
  -6 -12  -1 2003.95 368.026  15
  -6 -12  -1 1918.50 334.356   7
  -6 -12  -1 1788.93 336.018  12
  -6 -12  -1 1697.56 359.138  17
  -6 -12  -1 1648.54 389.051  21
  -6 -12  -1 2131.02 419.554  18
  -6 -12  -1 2246.68 419.452   9
  -6 -12   0-22.0834 108.998  12
  -6 -12   0 65.0241 104.628  15
  -6 -12   0 54.9614 116.008  21
  -6 -12   0 111.724 86.7754  18
  -6 -12   0-46.1707 68.4764  17
  -6 -12   1 1209.19 320.698  17
  -6 -12   1 1022.76 271.355  15
  -6 -12   1 978.265 272.313  12
  -6 -12   1 1228.92 271.994   7
  -6 -12   1 953.763 269.347  18
  -6 -12   1 948.099 307.136  21
  -6 -12   2 477.916 220.605  17
  -6 -12   2 306.978 144.991  15
  -6 -12   2 1100.59 348.380  21
  -6 -12   2 549.493 258.392  18
  -6 -12   2 673.301 225.594  12
  -6 -12   2 575.228 182.946   7
  -6 -12   3 119.437 79.8980  17
  -6 -12   3 33.3628 128.783  21
  -6 -12   3-93.8289 137.619  12
  -6 -12   3-51.8943 82.1341   7
  -6 -12   3 163.099 146.706  15
  -6 -12   3 99.3933 80.4749  18
  -6 -12   4 21.6553 68.7139   7
  -6 -11 -15-38.2854 60.4970  10
  -6 -11 -14 792.153 208.223  10
  -6 -11 -14 638.285 229.057   9
  -6 -11 -13 989.904 227.267  10
  -6 -11 -13 744.423 257.536   9
  -6 -11 -12 65.2045 117.076   9
  -6 -11 -12-11.4985 51.5374  10
  -6 -11 -11 528.162 196.353   9
  -6 -11 -11 416.479 138.808  10
  -6 -11 -10-9.57306 40.4195  10
  -6 -11 -10-47.7921 63.7745  17
  -6 -11 -10 97.2155 133.529  21
  -6 -11 -10 52.2128 76.5130  15
  -6 -11 -10 17.7220 51.6172  19
  -6 -11 -10-21.7874 79.5950  18
  -6 -11  -9 50.5275 52.8037  18
  -6 -11  -9-33.0601 88.4182  17
  -6 -11  -9-28.2872 73.5152  15
  -6 -11  -9 51.1559 48.3417  10
  -6 -11  -8 101.886 64.7471  10
  -6 -11  -8 94.1219 85.1836  15
  -6 -11  -8 94.3670 85.1111  18
  -6 -11  -8 54.4045 70.1062  17
  -6 -11  -8 273.630 164.911   9
  -6 -11  -8-169.016 127.362  21
  -6 -11  -7 236.131 134.384  18
  -6 -11  -7 162.427 79.9626  12
  -6 -11  -7 152.530 157.255   9
  -6 -11  -7 90.7713 90.9832  15
  -6 -11  -7 132.691 95.4638  17
  -6 -11  -7 176.523 174.428  21
  -6 -11  -6 92.8360 101.323  17
  -6 -11  -6-221.759 115.576  15
  -6 -11  -6 14.0159 88.1032  21
  -6 -11  -6 14.1494 85.4954  18
  -6 -11  -6-29.1049 61.7655  12
  -6 -11  -5-237.680 142.031   9
  -6 -11  -5-10.0063 59.1008  15
  -6 -11  -5 38.8333 68.1713  17
  -6 -11  -5 61.3698 67.1983  18
  -6 -11  -5 81.0545 132.933  21
  -6 -11  -5-55.2863 91.9645  12
  -6 -11  -4 271.076 154.988  15
  -6 -11  -4 242.764 114.424  17
  -6 -11  -4 144.062 60.1556  12
  -6 -11  -4 71.1233 87.2677   9
  -6 -11  -4 177.949 103.241  18
  -6 -11  -3 97.5760 126.441  18
  -6 -11  -3 114.249 160.131  21
  -6 -11  -3 206.217 126.197   9
  -6 -11  -3 21.0672 94.6644  12
  -6 -11  -3 213.859 127.353  17
  -6 -11  -3 410.143 152.293  15
  -6 -11  -2 2722.87 414.272  17
  -6 -11  -2 2137.87 358.260  15
  -6 -11  -2 2733.03 424.505   9
  -6 -11  -2 2700.80 425.865  18
  -6 -11  -2 2471.04 368.635  12
  -6 -11  -2 2623.53 477.286  21
  -6 -11  -1 876.864 285.496  21
  -6 -11  -1 826.063 219.764  15
  -6 -11  -1 931.768 228.140  12
  -6 -11  -1 598.683 213.161  18
  -6 -11  -1 622.404 208.359  17
  -6 -11  -1 690.500 230.507   9
  -6 -11   0 23.3332 64.2610  12
  -6 -11   0-36.2472 80.2233  17
  -6 -11   0 39.8717 76.6425  15
  -6 -11   0 119.935 162.958  21
  -6 -11   0 60.6340 83.2609   7
  -6 -11   0 96.1145 137.158  18
  -6 -11   1 186.516 144.165  15
  -6 -11   1 191.268 181.531  21
  -6 -11   1 432.881 165.830  17
  -6 -11   1 231.771 112.753  18
  -6 -11   1 249.899 133.506  12
  -6 -11   1 376.369 161.001   7
  -6 -11   2 69.6815 124.535  17
  -6 -11   2-43.5105 88.9585  18
  -6 -11   2-100.031 82.6751  12
  -6 -11   2 68.3310 93.2250  15
  -6 -11   2 256.206 146.614   7
  -6 -11   3 295.330 160.447  21
  -6 -11   3 106.867 72.8825   7
  -6 -11   3-53.2960 98.9638  15
  -6 -11   3-88.9269 127.520  17
  -6 -11   3 124.429 166.757  18
  -6 -11   3 306.642 148.190  12
  -6 -11   4 61.9334 75.9190  15
  -6 -11   4 109.567 89.4812   7
  -6 -11   4 113.616 104.153  12
  -6 -11   4 255.196 160.812  17
  -6 -11   4 243.776 166.797  21
  -6 -11   4-40.3954 74.3416  18
  -6 -11   5 121.230 157.676  21
  -6 -11   5 345.914 195.372  15
  -6 -11   5 74.7132 139.177  18
  -6 -11   5 221.680 149.731  17
  -6 -11   5 66.6615 88.0293  12
  -6 -11   5 95.0753 111.319   7
  -6 -10 -16 98.4955 99.7072  10
  -6 -10 -15 54.0160 110.203   9
  -6 -10 -15-8.99094 54.7216  10
  -6 -10 -14 217.628 147.842   9
  -6 -10 -14 182.186 104.085  10
  -6 -10 -13-10.6685 90.1110  10
  -6 -10 -13-93.9519 108.567   9
  -6 -10 -12 2.00978 125.312   9
  -6 -10 -12-90.5599 99.4004  10
  -6 -10 -11 42.7841 45.9789  18
  -6 -10 -11-34.9536 76.0911  19
  -6 -10 -11 16.3888 52.7088  10
  -6 -10 -11 17.2841 66.9686  17
  -6 -10 -11 42.8809 44.6120  15
  -6 -10 -11 102.125 127.877   9
  -6 -10 -11 222.354 133.948  21
  -6 -10 -10 307.461 123.184  15
  -6 -10 -10 217.812 124.770  17
  -6 -10 -10 273.551 110.522  18
  -6 -10 -10 271.741 147.554  21
  -6 -10 -10 304.104 135.711  19
  -6 -10 -10 528.680 196.487   9
  -6 -10 -10 265.523 96.6352  10
  -6 -10  -9 573.061 171.385  17
  -6 -10  -9 915.288 194.845  15
  -6 -10  -9 555.624 182.185  21
  -6 -10  -9 728.639 195.577  19
  -6 -10  -9 590.254 161.847  18
  -6 -10  -8 89.8808 102.149  18
  -6 -10  -8-29.7098 62.3161  15
  -6 -10  -8-11.8885 91.5611  17
  -6 -10  -8-55.0402 101.735   9
  -6 -10  -7-30.2501 79.3324  17
  -6 -10  -7-31.8937 60.8530  18
  -6 -10  -7 119.094 96.6787  15
  -6 -10  -7-2.61647 69.3073  21
  -6 -10  -6 341.620 116.506  15
  -6 -10  -6 253.752 139.331  18
  -6 -10  -6 398.089 155.037  17
  -6 -10  -6 15.7641 77.4480  21
  -6 -10  -6 400.315 106.470  10
  -6 -10  -6 233.930 113.307  12
  -6 -10  -5 564.830 192.349  17
  -6 -10  -5 102.140 31.3276  10
  -6 -10  -5 193.124 129.795   9
  -6 -10  -5 284.781 153.601  21
  -6 -10  -5 190.639 82.9506  12
  -6 -10  -5 179.648 118.371  15
  -6 -10  -5 198.409 120.574  18
  -6 -10  -4 40.3677 122.673   9
  -6 -10  -4-22.1110 51.2458  15
  -6 -10  -4 46.4808 58.8315  12
  -6 -10  -4-97.3823 78.4403  21
  -6 -10  -4-128.639 101.802  18
  -6 -10  -4-70.6269 116.837  17
  -6 -10  -3 386.974 144.416  12
  -6 -10  -3 573.939 183.690  15
  -6 -10  -3 322.134 151.249  17
  -6 -10  -3 167.441 114.132   9
  -6 -10  -3 460.033 175.307  18
  -6 -10  -2 13.0280 143.428   9
  -6 -10  -2 148.253 83.1465  15
  -6 -10  -2-86.6477 97.0552  18
  -6 -10  -2 39.6661 63.2141  12
  -6 -10  -2-117.465 102.775  17
  -6 -10  -1 3045.66 507.836  21
  -6 -10  -1 3359.25 431.894  15
  -6 -10  -1 2329.58 390.918  18
  -6 -10  -1 2858.98 381.211  12
  -6 -10  -1 2756.82 409.775  17
  -6 -10   0 276.877 119.670  18
  -6 -10   0 858.849 283.001  21
  -6 -10   0 857.460 236.316  15
  -6 -10   0 669.985 191.699  12
  -6 -10   0 781.274 203.467   7
  -6 -10   0 700.050 212.157  17
  -6 -10   1 562.195 195.911  18
  -6 -10   1 706.045 249.955  21
  -6 -10   1 858.689 203.573   7
  -6 -10   1 1052.59 261.942  17
  -6 -10   1 938.309 230.433  12
  -6 -10   1 957.924 253.317  15
  -6 -10   2 414.845 165.920  12
  -6 -10   2 401.603 159.447  18
  -6 -10   2 332.882 197.893  21
  -6 -10   2 390.294 157.038  17
  -6 -10   2 405.202 137.147   7
  -6 -10   2 381.828 151.055  15
  -6 -10   3-79.3714 103.980  18
  -6 -10   3-13.4905 77.9060   7
  -6 -10   3 52.3079 97.7601  12
  -6 -10   3 38.6897 57.7582  17
  -6 -10   3 72.1831 85.7585  15
  -6 -10   3 21.9884 130.662  21
  -6 -10   4 183.767 154.251  17
  -6 -10   4 66.9613 60.3843  12
  -6 -10   4 124.313 84.2325   7
  -6 -10   4-38.7237 107.222  15
  -6 -10   4-51.0436 123.682  18
  -6 -10   4 0.63550 96.9028  21
  -6 -10   5-116.095 120.370  15
  -6 -10   5 327.678 195.115  18
  -6 -10   5 33.7795 120.021   7
  -6 -10   5-104.552 136.798  21
  -6 -10   5-106.096 118.928  17
  -6 -10   5 101.131 92.5212  12
  -6 -10   6 55.1656 76.4743  15
  -6 -10   6 37.2252 191.264  21
  -6 -10   6 46.6369 87.7054   7
  -6 -10   6 30.3463 74.4563  17
  -6 -10   6-2.33678 65.5732  12
  -6 -10   6-20.6338 81.8713  18
  -6 -10   7-53.7274 81.3511  17
  -6 -10   7 73.6216 149.504  21
  -6 -10   7-71.2805 92.1843  12
  -6 -10   7-46.8991 114.266  15
  -6 -10   7 66.9476 133.186  18
  -6  -9 -16 180.239 160.479   9
  -6  -9 -16 273.245 127.556  10
  -6  -9 -15 599.284 215.548   9
  -6  -9 -15 350.962 151.563  10
  -6  -9 -14 66.5376 84.0165   9
  -6  -9 -14 22.8352 51.0119  10
  -6  -9 -13 12.1372 89.4944   9
  -6  -9 -12 131.278 93.4803   9
  -6  -9 -11 90.4676 59.7919  10
  -6  -9 -11 226.281 110.163  17
  -6  -9 -11 222.089 108.581  21
  -6  -9 -11 308.601 118.432  15
  -6  -9 -11 313.889 169.528   9
  -6  -9 -11 228.826 112.412  19
  -6  -9 -11 141.930 81.7677  18
  -6  -9 -10 658.492 167.763  15
  -6  -9 -10 999.518 247.461   9
  -6  -9 -10 528.016 140.159  10
  -6  -9 -10 826.750 196.210  18
  -6  -9 -10 616.957 165.166  17
  -6  -9 -10 869.594 199.728  19
  -6  -9 -10 932.455 233.248  21
  -6  -9  -9 52.1294 78.4706  17
  -6  -9  -9 22.7588 52.1251  15
  -6  -9  -9-36.5657 79.1737  19
  -6  -9  -9 52.7436 101.911  21
  -6  -9  -9-2.90381 60.2720  10
  -6  -9  -9 146.848 97.1748  18
  -6  -9  -8 116.524 71.5559  19
  -6  -9  -8 238.256 105.003  17
  -6  -9  -8 425.527 165.505   9
  -6  -9  -8 110.758 54.0031  10
  -6  -9  -8 132.864 74.9386  18
  -6  -9  -8 214.363 118.252  21
  -6  -9  -8 120.522 93.2807  15
  -6  -9  -7 2034.99 296.972  15
  -6  -9  -7 2342.36 330.616  17
  -6  -9  -7 2189.37 324.273  18
  -6  -9  -6 2237.86 390.090  21
  -6  -9  -6 2564.48 344.000  15
  -6  -9  -6 2466.31 348.544  18
  -6  -9  -6 2516.73 346.308  17
  -6  -9  -5 502.097 122.626  10
  -6  -9  -5 351.505 148.734   9
  -6  -9  -5 508.771 171.659  18
  -6  -9  -5 656.535 186.333  15
  -6  -9  -5 513.648 186.894  21
  -6  -9  -5 363.874 131.183  12
  -6  -9  -5 342.783 127.393  17
  -6  -9  -4 2080.83 333.036  18
  -6  -9  -4 1795.11 200.601  10
  -6  -9  -4 2614.46 386.873   9
  -6  -9  -4 1784.61 157.699   5
  -6  -9  -4 2030.46 314.893  15
  -6  -9  -4 1652.66 266.083  12
  -6  -9  -4 1414.47 322.164  21
  -6  -9  -4 1804.62 305.813  17
  -6  -9  -3 138.975 117.522  15
  -6  -9  -3-60.7121 101.651  12
  -6  -9  -3 53.0707 84.4174  18
  -6  -9  -3 27.1359 92.6773  17
  -6  -9  -3 132.982 72.3550  10
  -6  -9  -3-114.075 141.193  21
  -6  -9  -3 129.334 165.026   9
  -6  -9  -2 148.900 87.5617  15
  -6  -9  -2 116.616 106.797  18
  -6  -9  -2 157.739 121.132   9
  -6  -9  -2 162.177 83.8076  21
  -6  -9  -2 127.479 90.4503  12
  -6  -9  -2 250.506 125.420  17
  -6  -9  -1 39.9268 61.5920  17
  -6  -9  -1-7.41686 90.0266  15
  -6  -9  -1 148.336 132.011  18
  -6  -9  -1 191.446 130.677  12
  -6  -9   0-82.6692 110.100  17
  -6  -9   0 29.8899 65.5310   7
  -6  -9   0 129.320 81.6429  12
  -6  -9   0 165.758 108.429  15
  -6  -9   0-48.8020 63.8140  18
  -6  -9   1 246.996 106.864  15
  -6  -9   1 214.714 140.856  18
  -6  -9   1 255.721 120.921   7
  -6  -9   1 295.023 127.034  17
  -6  -9   1 281.472 112.658  12
  -6  -9   2 181.456 129.951  17
  -6  -9   2 151.030 136.597  21
  -6  -9   2 295.442 129.209   7
  -6  -9   2 310.546 125.417  12
  -6  -9   2 74.3908 71.3148  18
  -6  -9   2 237.652 141.317  15
  -6  -9   3 118.006 101.048  12
  -6  -9   3-64.5745 93.5406   7
  -6  -9   3-143.105 91.8246  17
  -6  -9   3 59.5222 50.9217  15
  -6  -9   3 21.0306 94.4315  21
  -6  -9   3 38.8858 113.293  18
  -6  -9   4 593.079 226.852  21
  -6  -9   4 557.621 192.522  15
  -6  -9   4 384.179 152.590  12
  -6  -9   4 562.812 181.997   7
  -6  -9   4 321.732 144.053  17
  -6  -9   4 450.103 169.763  18
  -6  -9   5 162.903 121.971  15
  -6  -9   5 182.611 114.820  17
  -6  -9   5 148.349 124.649   7
  -6  -9   5 117.979 107.711  21
  -6  -9   5 146.921 112.131  12
  -6  -9   5 39.8645 106.498  18
  -6  -9   6 97.6869 93.7804  12
  -6  -9   6 113.145 99.5034  15
  -6  -9   6 202.683 155.800  18
  -6  -9   6 33.3534 86.0954  17
  -6  -9   6 496.169 186.584   7
  -6  -9   7-73.1013 142.995  18
  -6  -9   7 91.4304 80.5732  15
  -6  -9   7 91.3890 101.080  12
  -6  -9   7 74.9988 105.750  17
  -6  -9   7 157.891 121.213   7
  -6  -9   8-118.760 138.117  15
  -6  -9   8-98.7704 136.566  18
  -6  -9   8 63.4583 61.4627  12
  -6  -9   8 27.6993 82.8200  17
  -6  -9   9 753.749 241.006  12
  -6  -9   9 844.464 261.103  15
  -6  -9   9 752.720 246.161  17
  -6  -9   9 798.484 285.541  18
  -6  -8 -17-60.3544 129.873  10
  -6  -8 -16-43.5200 69.0933  16
  -6  -8 -16 5.82613 101.943   9
  -6  -8 -16-18.8032 87.9879  10
  -6  -8 -15 25.6437 108.475  16
  -6  -8 -15 51.6465 90.3710   9
  -6  -8 -14 210.007 124.954  16
  -6  -8 -14-169.630 135.902  14
  -6  -8 -14 57.4514 95.8831   9
  -6  -8 -13 275.799 172.204   9
  -6  -8 -13 97.2354 75.4609  10
  -6  -8 -13 165.640 143.968  14
  -6  -8 -13 81.6571 96.8493  16
  -6  -8 -12 122.613 87.3009  10
  -6  -8 -12 297.559 157.631   9
  -6  -8 -12 79.9929 53.8072  17
  -6  -8 -12 66.3771 77.5428  18
  -6  -8 -12 30.7858 61.5327  19
  -6  -8 -12 75.1759 74.1303  14
  -6  -8 -12 37.9998 73.8574  21
  -6  -8 -12 272.497 114.018  16
  -6  -8 -11 323.869 106.437  16
  -6  -8 -11 405.115 138.053  17
  -6  -8 -11 336.035 124.398   9
  -6  -8 -11 487.633 149.928  19
  -6  -8 -11 195.925 105.769  10
  -6  -8 -11 292.326 97.8244  14
  -6  -8 -11 462.805 143.144  15
  -6  -8 -10 537.346 142.138  15
  -6  -8 -10 408.321 129.508  14
  -6  -8 -10 582.254 156.067   9
  -6  -8 -10 524.221 178.600  21
  -6  -8 -10 678.680 151.217  16
  -6  -8 -10 533.656 149.063  19
  -6  -8 -10 617.147 168.230  17
  -6  -8 -10 644.824 180.279  18
  -6  -8  -9 195.756 66.9407  17
  -6  -8  -9 361.777 105.721  16
  -6  -8  -9 276.991 109.536  18
  -6  -8  -9 281.611 103.855  15
  -6  -8  -9 245.773 102.818  14
  -6  -8  -9 254.710 109.534  19
  -6  -8  -9 290.627 121.922  10
  -6  -8  -9 320.838 146.018   9
  -6  -8  -9 184.965 81.4948  21
  -6  -8  -8 24.2728 63.0230  18
  -6  -8  -8 121.392 74.6305  16
  -6  -8  -8 120.424 73.7421  15
  -6  -8  -8 72.3615 61.7367  10
  -6  -8  -8-34.6885 106.613  19
  -6  -8  -8 107.604 58.8380  14
  -6  -8  -8 67.6973 105.679  21
  -6  -8  -8-100.456 110.533  17
  -6  -8  -7 19.5971 68.2727  10
  -6  -8  -7 141.756 77.4242  14
  -6  -8  -7 58.9869 78.0168  17
  -6  -8  -7 26.9005 49.1547  18
  -6  -8  -7-69.5967 70.6827  15
  -6  -8  -7 117.401 71.2685  19
  -6  -8  -6 1968.36 238.181  10
  -6  -8  -6 1836.74 270.857  15
  -6  -8  -6 2092.31 311.118  17
  -6  -8  -6 2187.93 327.554  19
  -6  -8  -6 2223.90 364.801  21
  -6  -8  -6 2136.55 323.754   9
  -6  -8  -6 1897.21 300.424  18
  -6  -8  -5 3124.96 379.969  17
  -6  -8  -5 2871.30 345.844  15
  -6  -8  -5 2590.25 353.354  18
  -6  -8  -5 3004.53 381.525   9
  -6  -8  -4 327.768 95.6661  10
  -6  -8  -4 227.789 112.016  15
  -6  -8  -4 239.363 96.3197  17
  -6  -8  -4 434.949 153.256   9
  -6  -8  -4 294.446 63.2874   5
  -6  -8  -4 434.481 171.846  21
  -6  -8  -4 366.091 142.804  18
  -6  -8  -3 4895.03 450.370  12
  -6  -8  -3 4274.92 461.180   9
  -6  -8  -3 4783.71 466.276  15
  -6  -8  -3 4863.23 501.772  18
  -6  -8  -3 4895.33 280.322   5
  -6  -8  -3 4592.31 550.551  21
  -6  -8  -3 4481.50 466.507  17
  -6  -8  -2 142.773 90.3177   9
  -6  -8  -2 20.4267 75.3925  15
  -6  -8  -2 162.586 92.1853  17
  -6  -8  -2 106.905 63.9844  18
  -6  -8  -2 108.122 67.0225  12
  -6  -8  -2-83.8177 110.173  21
  -6  -8  -1 188.801 92.0591  18
  -6  -8  -1 353.626 161.088  21
  -6  -8  -1 332.800 130.171  12
  -6  -8  -1 671.096 183.404   7
  -6  -8  -1 603.094 183.356  17
  -6  -8  -1 362.922 129.612  15
  -6  -8   0 159.152 82.1194  17
  -6  -8   0 229.439 97.6972  15
  -6  -8   0 195.712 99.2729  12
  -6  -8   0 377.344 170.821  21
  -6  -8   0 529.515 164.843   7
  -6  -8   0 379.960 132.360  18
  -6  -8   1 207.663 89.1657  17
  -6  -8   1 440.598 138.522   7
  -6  -8   1 378.796 160.606  15
  -6  -8   1 324.926 114.047  12
  -6  -8   1 413.905 154.352  18
  -6  -8   2 194.043 119.289  15
  -6  -8   2 179.008 84.6516   7
  -6  -8   2 438.234 167.142  18
  -6  -8   2 226.154 100.804  17
  -6  -8   2 318.681 137.982  12
  -6  -8   3 53.1398 94.5999  15
  -6  -8   3 39.9862 89.2333  18
  -6  -8   3-71.8986 88.0071   7
  -6  -8   3-134.710 120.408  17
  -6  -8   3 195.680 129.402  12
  -6  -8   4 60.9387 82.3907  17
  -6  -8   4 132.337 95.5382  18
  -6  -8   4 202.603 129.600   7
  -6  -8   4 19.6908 82.0226  15
  -6  -8   4 71.2617 106.265  12
  -6  -8   5 316.893 157.501  15
  -6  -8   5 148.686 105.501  12
  -6  -8   5 189.602 117.602   7
  -6  -8   5 386.713 172.115  18
  -6  -8   5 289.206 150.892  17
  -6  -8   6 14.7343 72.0812   7
  -6  -8   6 72.3475 84.5938  15
  -6  -8   6 52.2989 78.6498  17
  -6  -8   6-14.5526 111.708  12
  -6  -8   6 32.0467 56.6554  18
  -6  -8   7-211.789 166.551  15
  -6  -8   7 115.163 130.894  18
  -6  -8   7 123.390 133.266  17
  -6  -8   7 65.4091 95.1647  12
  -6  -8   7 159.389 132.429   7
  -6  -8   8-93.2775 145.475  21
  -6  -8   8 179.328 129.081  12
  -6  -8   8 220.392 136.737  18
  -6  -8   8 55.7063 109.298  17
  -6  -8   8 96.2704 108.896   7
  -6  -8   8 160.095 86.1806  15
  -6  -8   9-79.0777 72.6838  12
  -6  -8   9-47.4063 93.8493  17
  -6  -8   9-47.9566 112.856  21
  -6  -8   9-127.278 115.193  18
  -6  -8   9-57.8497 93.7901  15
  -6  -8  10 323.459 144.125  12
  -6  -8  10 664.942 251.225  17
  -6  -8  10 408.822 172.454  18
  -6  -8  10 206.284 193.003  21
  -6  -8  10 184.416 144.286  15
  -6  -8  11 910.421 274.668  17
  -6  -8  11 903.479 266.401  15
  -6  -8  11 1033.55 274.641  12
  -6  -8  11 974.834 304.008  18
  -6  -8  11 701.766 295.518  21
  -6  -7 -18 59.0542 111.803  16
  -6  -7 -17 107.984 97.0958  10
  -6  -7 -17-144.408 169.113  14
  -6  -7 -17 8.58187 82.6474   9
  -6  -7 -17 31.4265 96.0310  16
  -6  -7 -16-11.1715 66.6576   9
  -6  -7 -16 127.791 106.403  16
  -6  -7 -16-132.887 120.503  14
  -6  -7 -15 40.1157 88.9258  10
  -6  -7 -15 42.2342 100.495  16
  -6  -7 -15-1.36225 121.851   9
  -6  -7 -14-170.551 125.493  10
  -6  -7 -14-66.2469 110.214   9
  -6  -7 -14 173.440 130.103  16
  -6  -7 -13 11.9857 81.5476  10
  -6  -7 -13-166.953 134.057  14
  -6  -7 -13 152.714 124.605  16
  -6  -7 -13 5.20766 65.1112   9
  -6  -7 -12 489.406 130.977  17
  -6  -7 -12 580.282 158.177  20
  -6  -7 -12 434.627 140.983  19
  -6  -7 -12 407.486 123.107  18
  -6  -7 -12 479.696 189.368   9
  -6  -7 -12 455.991 175.278  21
  -6  -7 -12 698.367 185.136  14
  -6  -7 -12 789.460 204.048  16
  -6  -7 -11 2045.30 283.071  17
  -6  -7 -11 2137.78 297.145  18
  -6  -7 -11 1580.74 270.892  10
  -6  -7 -11 1694.39 303.927  21
  -6  -7 -11 2085.01 332.195   9
  -6  -7 -11 1879.25 298.013  14
  -6  -7 -11 1917.64 289.413  19
  -6  -7 -10 1108.40 202.293  15
  -6  -7 -10 1511.33 281.658   9
  -6  -7 -10 1233.20 228.460  17
  -6  -7 -10 1342.41 245.886  14
  -6  -7 -10 1403.29 267.330  19
  -6  -7 -10 1366.19 240.468  10
  -6  -7  -9 8350.32 691.338  21
  -6  -7  -9 8393.83 566.053  15
  -6  -7  -9 8291.54 621.578   9
  -6  -7  -9 7532.18 544.602  14
  -6  -7  -9 8031.43 583.659  17
  -6  -7  -9 7631.56 469.567  16
  -6  -7  -9 8120.93 562.108  10
  -6  -7  -9 7543.68 600.949  19
  -6  -7  -9 7676.59 584.450  18
  -6  -7  -8 3420.12 382.779  17
  -6  -7  -8 3479.93 439.700  21
  -6  -7  -8 3705.76 401.264  18
  -6  -7  -8 3455.92 343.935  14
  -6  -7  -8 3440.95 293.374  16
  -6  -7  -8 3459.67 396.494  19
  -6  -7  -8 3280.35 351.944  15
  -6  -7  -7 510.219 133.129  15
  -6  -7  -7 771.143 130.786  16
  -6  -7  -7 428.392 131.114  19
  -6  -7  -7 674.034 180.566  18
  -6  -7  -7 530.798 132.741  10
  -6  -7  -7 921.716 206.662  17
  -6  -7  -7 856.286 202.359   9
  -6  -7  -7 853.086 161.484  14
  -6  -7  -7 758.047 212.651  21
  -6  -7  -6 890.119 168.189  10
  -6  -7  -6 844.283 176.134  15
  -6  -7  -6 751.114 181.081   9
  -6  -7  -6 836.495 76.3562   5
  -6  -7  -6 969.235 160.334  14
  -6  -7  -6 982.387 201.142  19
  -6  -7  -6 922.143 188.736  17
  -6  -7  -6 912.412 135.830  16
  -6  -7  -6 869.885 189.585  18
  -6  -7  -6 1062.18 247.415  21
  -6  -7  -5 131.437 33.7956   5
  -6  -7  -5 166.965 76.5408  14
  -6  -7  -5 292.657 119.001  15
  -6  -7  -5 79.7545 81.4974   9
  -6  -7  -5 339.643 127.084  18
  -6  -7  -5 203.987 107.153  17
  -6  -7  -5 157.916 112.218  19
  -6  -7  -5 106.246 96.2401  21
  -6  -7  -5 238.894 69.8088  16
  -6  -7  -4 794.905 211.294  21
  -6  -7  -4 773.025 178.216  15
  -6  -7  -4 740.476 107.024  16
  -6  -7  -4 857.813 107.178   5
  -6  -7  -4 788.412 175.954  18
  -6  -7  -4 706.672 178.328   9
  -6  -7  -4 838.145 186.670  17
  -6  -7  -4 788.228 129.595  14
  -6  -7  -3 894.835 193.429  15
  -6  -7  -3 1063.09 228.664  18
  -6  -7  -3 1256.79 228.891   9
  -6  -7  -3 913.176 119.895   5
  -6  -7  -3 751.934 194.118  17
  -6  -7  -2 124.216 126.679  21
  -6  -7  -2 335.440 127.923  17
  -6  -7  -2 255.919 71.4373   5
  -6  -7  -2 370.623 139.884   9
  -6  -7  -2 80.2244 66.0524  18
  -6  -7  -2 337.354 114.245  15
  -6  -7  -1 2631.93 324.429   7
  -6  -7  -1 2557.02 336.365  15
  -6  -7  -1 2347.17 308.070  12
  -6  -7  -1 1920.77 306.798  18
  -6  -7  -1 2304.37 381.044  21
  -6  -7  -1 2237.74 332.921  17
  -6  -7   0-1.53596 72.9284  17
  -6  -7   0 20.3501 71.9230  15
  -6  -7   0 154.720 120.940  21
  -6  -7   0 46.3857 62.4512  18
  -6  -7   0-21.5002 51.3983  12
  -6  -7   1 118.972 97.2611  15
  -6  -7   1-63.6305 48.8304  12
  -6  -7   1 99.3823 104.197   7
  -6  -7   1-91.2575 97.0163  17
  -6  -7   1-81.1763 134.814  21
  -6  -7   1-5.20421 81.2793  18
  -6  -7   2-75.2642 92.3778  15
  -6  -7   2-71.5295 113.408  21
  -6  -7   2-0.99066 66.5518  12
  -6  -7   2 92.6617 69.9072   7
  -6  -7   2 141.281 77.0612  17
  -6  -7   2 160.984 141.786  18
  -6  -7   3 157.127 72.7499  18
  -6  -7   3 398.113 138.254  15
  -6  -7   3 132.174 79.2108  21
  -6  -7   3 437.727 131.946   7
  -6  -7   3 271.340 135.867  17
  -6  -7   3 159.086 84.7679  12
  -6  -7   4 1104.42 262.145  18
  -6  -7   4 911.195 263.489  21
  -6  -7   4 1260.46 271.097  17
  -6  -7   4 1233.24 243.854  12
  -6  -7   4 1237.68 260.887  15
  -6  -7   4 1447.19 258.727   7
  -6  -7   5 967.300 279.215  21
  -6  -7   5 1435.46 260.595   7
  -6  -7   5 1451.68 273.711  12
  -6  -7   5 1234.92 274.692  17
  -6  -7   5 1085.57 244.182  15
  -6  -7   5 1526.88 314.588  18
  -6  -7   6 592.374 189.147  15
  -6  -7   6 473.868 201.079  21
  -6  -7   6 698.598 221.254  18
  -6  -7   6 831.827 216.413  12
  -6  -7   6 710.106 200.138   7
  -6  -7   6 509.382 194.793  17
  -6  -7   7 89.7440 181.315  21
  -6  -7   7 188.881 140.141  15
  -6  -7   7 121.952 119.820  18
  -6  -7   7 106.564 108.023   7
  -6  -7   7 107.326 110.475  17
  -6  -7   7-64.7894 84.6895  12
  -6  -7   8 1229.55 301.068  17
  -6  -7   8 1599.96 320.530  15
  -6  -7   8 1189.65 264.779   7
  -6  -7   8 1204.52 267.503  12
  -6  -7   8 1049.09 308.937  21
  -6  -7   8 1415.58 322.215  18
  -6  -7   9 7.77606 106.673  15
  -6  -7   9-38.9330 135.515  21
  -6  -7   9-11.6860 65.2252  12
  -6  -7   9 162.695 117.226   7
  -6  -7   9-50.8703 107.082  17
  -6  -7   9 140.074 139.185  18
  -6  -7  10-139.550 119.254  12
  -6  -7  10-45.3834 55.7627  15
  -6  -7  10 106.067 95.7153  18
  -6  -7  10 28.1842 98.9484  21
  -6  -7  10 137.209 98.8233  17
  -6  -7  11 103.660 120.615  15
  -6  -7  11-21.9608 87.3539  21
  -6  -7  11-39.3352 78.0197  17
  -6  -6 -18 266.958 183.527  16
  -6  -6 -17 86.3245 125.172   9
  -6  -6 -17-25.7214 120.985  16
  -6  -6 -16 34.5309 138.994  14
  -6  -6 -16 1.19518 88.6267   9
  -6  -6 -16-26.5297 76.2706  10
  -6  -6 -16 19.2055 99.5184  16
  -6  -6 -15-61.1318 93.1308  10
  -6  -6 -15 62.8677 62.5226   9
  -6  -6 -15 304.264 189.870  14
  -6  -6 -15 468.757 196.555  16
  -6  -6 -14 245.571 134.715  14
  -6  -6 -14 432.485 155.478   9
  -6  -6 -13 854.516 181.169  17
  -6  -6 -13 1210.82 246.040   9
  -6  -6 -13 832.110 207.047  14
  -6  -6 -13 950.389 208.991  18
  -6  -6 -12 2.73562 80.6171  14
  -6  -6 -12-36.1706 84.2260  17
  -6  -6 -12 66.9999 66.9233  19
  -6  -6 -12 267.082 136.804  10
  -6  -6 -12 271.333 130.827   9
  -6  -6 -12 114.643 89.0003  20
  -6  -6 -12 41.9451 77.6043  18
  -6  -6 -12 132.508 106.468  21
  -6  -6 -11 457.917 151.041  17
  -6  -6 -11 399.880 122.893  10
  -6  -6 -11 472.252 142.286  20
  -6  -6 -11 383.411 135.234   9
  -6  -6 -11 113.634 67.6562  16
  -6  -6 -11 195.129 92.5036  14
  -6  -6 -11 463.842 154.215  18
  -6  -6 -11 279.538 128.226  19
  -6  -6 -11 321.728 161.530  21
  -6  -6 -10 80.1536 79.9850   9
  -6  -6 -10 88.8845 67.1712  21
  -6  -6 -10 62.3441 71.3070  16
  -6  -6 -10 42.9844 98.1274  14
  -6  -6 -10 157.405 118.922  10
  -6  -6 -10-89.5203 106.354  18
  -6  -6 -10 34.8455 81.6242  19
  -6  -6 -10 26.5251 60.2912  17
  -6  -6  -9 1082.90 208.884  17
  -6  -6  -9 1177.72 236.347   9
  -6  -6  -9 881.360 203.383  19
  -6  -6  -9 860.895 198.791  18
  -6  -6  -9 1258.02 278.942  21
  -6  -6  -9 909.634 190.656  14
  -6  -6  -9 1027.28 195.924  16
  -6  -6  -8 11662.9 725.504  19
  -6  -6  -8 12745.3 726.794   9
  -6  -6  -8 11400.4 798.322  21
  -6  -6  -8 12183.4 677.957  15
  -6  -6  -8 12007.8 705.075  17
  -6  -6  -8 11434.4 706.101  18
  -6  -6  -8 11291.3 629.274  14
  -6  -6  -8 11286.4 588.035  16
  -6  -6  -8 11214.4 660.944  10
  -6  -6  -7 16626.9 971.496  21
  -6  -6  -7 17336.4 821.432  15
  -6  -6  -7 16995.0 848.907  17
  -6  -6  -7 17237.7 871.624  18
  -6  -6  -7 16578.7 731.555  14
  -6  -6  -7 17505.8 900.309  19
  -6  -6  -7 15808.1 670.601  16
  -6  -6  -6 376.971 117.628  14
  -6  -6  -6 399.637 166.125  21
  -6  -6  -6 492.072 134.225  15
  -6  -6  -6 339.688 121.386  18
  -6  -6  -6 424.039 148.463  19
  -6  -6  -6 407.082 133.520  17
  -6  -6  -6 494.924 130.158  16
  -6  -6  -5 1283.25 265.748  21
  -6  -6  -5 1518.13 259.930  18
  -6  -6  -5 1214.88 226.297  17
  -6  -6  -5 1246.95 176.993  14
  -6  -6  -5 1326.67 233.366  15
  -6  -6  -5 1289.50 240.083  19
  -6  -6  -5 1494.39 133.088   5
  -6  -6  -4 2306.41 173.309   5
  -6  -6  -4 2377.56 323.453  18
  -6  -6  -4 2609.43 232.325  14
  -6  -6  -4 2356.28 304.536   9
  -6  -6  -4 2462.49 304.106  15
  -6  -6  -4 2759.46 358.747  19
  -6  -6  -4 2272.71 311.226  17
  -6  -6  -4 2328.31 366.453  21
  -6  -6  -3 66.4730 68.5949  19
  -6  -6  -3 49.2547 46.9523   5
  -6  -6  -3 242.271 111.528  15
  -6  -6  -3 111.080 86.4272   9
  -6  -6  -3-76.7885 85.4806  21
  -6  -6  -3 113.047 57.0801  14
  -6  -6  -3 73.6924 57.6992  18
  -6  -6  -3 69.6557 89.0062  17
  -6  -6  -2 685.174 171.555  15
  -6  -6  -2 509.392 149.289   9
  -6  -6  -2 587.217 94.8643  14
  -6  -6  -2 702.313 111.951   5
  -6  -6  -2 686.263 195.076  17
  -6  -6  -2 859.965 210.684  18
  -6  -6  -2 990.396 258.759  21
  -6  -6  -2 733.778 183.574  19
  -6  -6  -1 1391.91 122.365  14
  -6  -6  -1 1462.69 166.580   5
  -6  -6  -1 1575.61 274.858  17
  -6  -6  -1 1662.18 267.264  15
  -6  -6  -1 1334.88 243.803  18
  -6  -6   0 1869.12 274.278  15
  -6  -6   0 1789.17 277.981  17
  -6  -6   0 1572.05 102.548  14
  -6  -6   0 1784.96 194.168   5
  -6  -6   0 1677.61 274.483  18
  -6  -6   1 126.297 72.2357  15
  -6  -6   1 145.037 109.401  17
  -6  -6   1 163.254 96.3986   7
  -6  -6   1-13.4081 106.596  18
  -6  -6   1 1.43201 76.9963  21
  -6  -6   2-78.9364 97.5065  15
  -6  -6   2 60.2373 70.4502   7
  -6  -6   2 94.8949 100.064  17
  -6  -6   2 79.2481 95.5316  18
  -6  -6   2 4.02378 104.226  21
  -6  -6   3 38.5783 61.3531  17
  -6  -6   3 300.190 111.165  12
  -6  -6   3 59.3737 56.6238  15
  -6  -6   3 158.371 68.0740   7
  -6  -6   3 349.265 183.484  21
  -6  -6   3 34.1524 65.4303  18
  -6  -6   4 35.6582 79.3610   7
  -6  -6   4-16.3371 70.4973  15
  -6  -6   4-39.1634 69.8237  12
  -6  -6   4-111.974 156.821  17
  -6  -6   4-79.3518 122.407  18
  -6  -6   5-17.4778 91.2245  15
  -6  -6   5-99.6540 114.859  17
  -6  -6   5-63.6445 126.769  21
  -6  -6   5 189.782 116.934  18
  -6  -6   5 184.027 98.7044   7
  -6  -6   5 164.911 111.917  12
  -6  -6   6 2549.45 381.388  17
  -6  -6   6 2754.84 383.729  15
  -6  -6   6 3217.04 437.729  18
  -6  -6   6 2867.61 375.167   7
  -6  -6   6 2657.41 362.850  12
  -6  -6   6 2749.26 468.267  21
  -6  -6   7 51.2298 84.2493  15
  -6  -6   7-63.0236 103.286  18
  -6  -6   7 7.46995 99.5391  21
  -6  -6   7 74.5111 80.6255  12
  -6  -6   7 6.14413 72.1157  17
  -6  -6   7 113.013 93.4704   7
  -6  -6   8 238.063 154.773  21
  -6  -6   8 280.901 125.531   7
  -6  -6   8 507.355 187.548  18
  -6  -6   8 375.485 166.227  15
  -6  -6   8 310.213 145.191  17
  -6  -6   9 2145.39 374.829  17
  -6  -6   9 2229.76 357.604   7
  -6  -6   9 2261.68 398.177  18
  -6  -6   9 1998.51 341.495  15
  -6  -6   9 2146.37 438.892  21
  -6  -6  10 101.183 129.081  21
  -6  -6  10 183.706 134.644  17
  -6  -6  10 89.0131 92.7035  15
  -6  -6  10-107.276 98.4018  18
  -6  -6  10 31.5413 101.950   7
  -6  -5 -18 130.962 138.491  16
  -6  -5 -17 33.1799 105.575  14
  -6  -5 -17 267.834 170.859  16
  -6  -5 -17 101.518 103.017   9
  -6  -5 -17-133.254 118.274  10
  -6  -5 -16 325.039 206.647  16
  -6  -5 -16 8.86399 70.2201   9
  -6  -5 -16 273.164 181.497  14
  -6  -5 -16-11.0209 56.6056  10
  -6  -5 -15 59.8196 116.330  14
  -6  -5 -15 72.9773 68.9264   9
  -6  -5 -15 101.861 56.2168   4
  -6  -5 -14-34.8581 101.986   9
  -6  -5 -14-54.4614 82.2530  14
  -6  -5 -14 135.281 94.3047   4
  -6  -5 -14-3.87323 72.1279  10
  -6  -5 -13 1783.15 294.350   9
  -6  -5 -13 1645.77 263.476  20
  -6  -5 -13 1568.70 293.243  14
  -6  -5 -13 1648.69 259.245   4
  -6  -5 -13 1644.86 284.536  16
  -6  -5 -13 1483.18 244.049  19
  -6  -5 -13 1674.37 301.787  10
  -6  -5 -13 1544.29 253.551  17
  -6  -5 -13 1463.87 256.830  18
  -6  -5 -12 2615.48 347.721  16
  -6  -5 -12 2736.81 361.550   9
  -6  -5 -12 2098.50 302.563  18
  -6  -5 -12 2908.39 382.106  14
  -6  -5 -12 2714.50 331.061  17
  -6  -5 -12 2544.60 345.615  10
  -6  -5 -12 2667.03 307.753   4
  -6  -5 -11 179.172 110.790  19
  -6  -5 -11 286.010 117.496  17
  -6  -5 -11 129.444 93.6659   9
  -6  -5 -11 114.634 105.862  21
  -6  -5 -11 234.123 129.024  14
  -6  -5 -11 184.874 103.475  16
  -6  -5 -11 101.773 93.6290  20
  -6  -5 -11 140.594 105.407  18
  -6  -5 -11 345.182 123.622   4
  -6  -5 -10 4752.11 456.112  10
  -6  -5 -10 5179.03 492.091  20
  -6  -5 -10 4941.31 467.447  19
  -6  -5 -10 4904.28 468.260   9
  -6  -5 -10 5152.93 450.904  16
  -6  -5 -10 4988.21 454.919  18
  -6  -5 -10 4979.92 457.942  14
  -6  -5 -10 4450.35 493.790  21
  -6  -5 -10 5142.65 453.200  17
  -6  -5  -9 135.736 102.174  17
  -6  -5  -9 24.9860 60.5300  18
  -6  -5  -9 147.782 91.8085  14
  -6  -5  -9-35.5138 56.2230   9
  -6  -5  -9 87.0994 92.2320  19
  -6  -5  -9 372.538 145.747  16
  -6  -5  -9 150.612 97.5442  20
  -6  -5  -9 68.1112 87.0548  21
  -6  -5  -8 281.754 98.9499  21
  -6  -5  -8 394.248 90.5361   8
  -6  -5  -8 433.279 116.279  14
  -6  -5  -8 199.292 89.9223  17
  -6  -5  -8 285.358 127.804  19
  -6  -5  -8 493.817 152.979  18
  -6  -5  -8 317.638 103.548   9
  -6  -5  -7 10.3745 63.5857  19
  -6  -5  -7 28.0785 45.4649  15
  -6  -5  -7 43.4672 28.1143   5
  -6  -5  -7 124.080 59.3454  14
  -6  -5  -7 120.989 83.9943  17
  -6  -5  -7 72.3208 93.3561  16
  -6  -5  -6 3799.14 374.793  15
  -6  -5  -6 4334.01 394.888   9
  -6  -5  -6 3811.67 344.547  14
  -6  -5  -6 3754.59 443.983  21
  -6  -5  -6 3695.52 384.319  17
  -6  -5  -6 3664.20 393.131  18
  -6  -5  -6 3145.23 370.507  19
  -6  -5  -5 296.125 128.373  19
  -6  -5  -5 298.364 118.074  17
  -6  -5  -5-7.96497 132.957  21
  -6  -5  -5 311.900 108.372  15
  -6  -5  -5 359.453 130.194   9
  -6  -5  -5 367.606 112.219  14
  -6  -5  -5 321.585 70.5810   5
  -6  -5  -5 83.4350 54.8539  18
  -6  -5  -4 619.308 97.8339   5
  -6  -5  -4 479.397 162.216  21
  -6  -5  -4 838.978 195.676  18
  -6  -5  -4 782.135 168.525   9
  -6  -5  -4 748.371 143.749  14
  -6  -5  -4 1000.48 211.918  17
  -6  -5  -4 584.902 151.160  15
  -6  -5  -4 650.729 160.152  19
  -6  -5  -3 719.559 188.329  18
  -6  -5  -3 893.818 206.039  19
  -6  -5  -3 1003.85 142.866  14
  -6  -5  -3 920.149 187.882  15
  -6  -5  -3 862.061 225.230  21
  -6  -5  -3 945.802 187.478   9
  -6  -5  -3 770.006 180.344  17
  -6  -5  -3 892.886 121.933   5
  -6  -5  -2 191.626 91.9048  17
  -6  -5  -2 319.532 77.8718   5
  -6  -5  -2 123.659 63.4735   9
  -6  -5  -2 204.365 117.981  18
  -6  -5  -2 109.858 51.7143  19
  -6  -5  -2 165.018 40.5574  14
  -6  -5  -2 275.717 119.017  21
  -6  -5  -2 93.3419 49.1254  15
  -6  -5  -1 554.930 195.639  21
  -6  -5  -1 566.181 153.061  19
  -6  -5  -1 645.077 118.191  11
  -6  -5  -1 570.665 85.8346  14
  -6  -5  -1 787.843 184.911  15
  -6  -5  -1 574.553 117.205   5
  -6  -5  -1 646.735 169.932  18
  -6  -5  -1 535.595 155.714  17
  -6  -5   0 964.509 195.574  15
  -6  -5   0 908.673 139.209  11
  -6  -5   0 805.505 225.898  21
  -6  -5   0 871.735 101.549  14
  -6  -5   0 832.221 180.945  19
  -6  -5   0 982.814 142.180   5
  -6  -5   0 698.908 181.165  18
  -6  -5   0 821.057 182.737  17
  -6  -5   0 1139.15 208.960   7
  -6  -5   1-43.9558 90.3508  18
  -6  -5   1 35.3893 29.0302  14
  -6  -5   1 177.522 103.294  15
  -6  -5   1-66.9169 86.8636  21
  -6  -5   1 38.8613 42.5136   5
  -6  -5   1 34.3098 104.350  19
  -6  -5   1 17.6549 59.3766  17
  -6  -5   2 1216.69 229.667  17
  -6  -5   2 1297.92 231.304  15
  -6  -5   2 1276.02 97.8027  14
  -6  -5   2 1614.55 245.720   7
  -6  -5   2 1592.28 197.363   5
  -6  -5   2 1160.73 231.676  18
  -6  -5   3 7612.46 610.002  18
  -6  -5   3 8105.41 565.984   7
  -6  -5   3 7724.57 582.500  15
  -6  -5   3 7837.08 601.159  17
  -6  -5   4 4481.04 476.863  18
  -6  -5   4 5059.90 478.679  15
  -6  -5   4 5321.63 510.812  17
  -6  -5   4 6051.57 496.353   7
  -6  -5   5-12.3196 68.5991  15
  -6  -5   5 117.702 83.9578   7
  -6  -5   5 33.7109 75.2513  17
  -6  -5   5-92.9521 107.591  18
  -6  -5   6 108.759 58.0522  17
  -6  -5   6 292.530 136.108  15
  -6  -5   6 74.5098 86.0172  18
  -6  -5   6 351.167 133.472   7
  -6  -5   7 95.4148 62.3051  17
  -6  -5   7 201.791 111.864   7
  -6  -5   7 161.445 83.0046  15
  -6  -5   7 61.9269 103.892  18
  -6  -5   8-2.00331 61.2645  15
  -6  -5   8 124.371 80.0300   7
  -6  -5   8 87.3981 78.0875  18
  -6  -5   8 88.5238 81.6195  17
  -6  -5   9 46.3446 85.0134  15
  -6  -5   9 41.9088 70.6305  18
  -6  -5   9-0.37187 63.8630  17
  -6  -5   9-3.79470 72.4721   7
  -6  -5  10 494.544 186.909  15
  -6  -5  10-17.6548 107.117  19
  -6  -5  10 351.879 163.277  17
  -6  -5  10 283.880 151.536   7
  -6  -5  10 393.161 171.947  18
  -6  -5  10 422.030 193.415  21
  -6  -5  11 186.981 137.270   7
  -6  -4 -18 133.232 134.246  16
  -6  -4 -17-157.452 181.205  14
  -6  -4 -17 202.084 117.374   4
  -6  -4 -17-84.5115 128.597  10
  -6  -4 -16 48.8604 96.7127  10
  -6  -4 -16-149.521 124.851   9
  -6  -4 -16-82.5021 114.576   4
  -6  -4 -16 63.1604 86.4999  14
  -6  -4 -15-67.9492 86.0493   4
  -6  -4 -15 51.1652 71.9333   9
  -6  -4 -15 39.9552 107.468  14
  -6  -4 -14 36.1004 78.9149  17
  -6  -4 -14 15.4913 80.1198   9
  -6  -4 -14 177.281 142.818  10
  -6  -4 -14-84.3424 95.8986  14
  -6  -4 -14 64.7695 90.8383   4
  -6  -4 -14 31.1304 124.123  16
  -6  -4 -13 222.544 98.1721   4
  -6  -4 -13 169.296 103.588  17
  -6  -4 -13 328.024 163.056  10
  -6  -4 -13 297.985 150.392   9
  -6  -4 -13 127.675 108.778  16
  -6  -4 -13 257.574 139.994  14
  -6  -4 -13 122.149 119.088  18
  -6  -4 -12 2405.03 345.464  14
  -6  -4 -12 2296.94 315.525   9
  -6  -4 -12 2619.64 298.713   4
  -6  -4 -12 2116.48 319.280  20
  -6  -4 -12 2741.60 374.931  16
  -6  -4 -12 2362.88 312.642  17
  -6  -4 -12 1938.34 296.857  18
  -6  -4 -12 1999.85 309.516  19
  -6  -4 -11 1757.58 295.535  10
  -6  -4 -11 2283.43 338.333  14
  -6  -4 -11 1954.17 287.348   9
  -6  -4 -11 1949.90 286.490  17
  -6  -4 -11 1984.11 313.341  16
  -6  -4 -11 1607.53 233.517   4
  -6  -4 -11 1746.60 279.105  18
  -6  -4 -10 322.603 138.110  17
  -6  -4 -10 245.621 94.7849   4
  -6  -4 -10 275.471 119.337  20
  -6  -4 -10 153.824 104.199  18
  -6  -4 -10 275.913 116.344   9
  -6  -4 -10 294.746 139.870  14
  -6  -4 -10 187.458 106.394  16
  -6  -4 -10 54.6642 72.6161  19
  -6  -4 -10 334.338 170.639  21
  -6  -4  -9 7210.45 428.113   4
  -6  -4  -9 6075.22 526.919  19
  -6  -4  -9 6386.50 524.035  18
  -6  -4  -9 6449.04 597.437  21
  -6  -4  -9 6960.40 576.961  20
  -6  -4  -9 6469.77 507.592  17
  -6  -4  -9 6583.07 488.979   9
  -6  -4  -9 6319.23 510.130  14
  -6  -4  -8 343.703 115.468  16
  -6  -4  -8 309.536 64.3759   6
  -6  -4  -8 351.870 72.4341   5
  -6  -4  -8 305.964 134.441  20
  -6  -4  -8 313.727 69.3504   8
  -6  -4  -8 344.937 126.059  18
  -6  -4  -8 223.637 70.0403   9
  -6  -4  -8 183.649 115.121  21
  -6  -4  -8 372.590 96.0793   4
  -6  -4  -8 364.330 132.756  17
  -6  -4  -8 387.233 143.878  19
  -6  -4  -8 321.883 97.8452  14
  -6  -4  -7 393.705 127.630  14
  -6  -4  -7 642.444 166.766  17
  -6  -4  -7 619.203 111.807   4
  -6  -4  -7 507.829 161.494  19
  -6  -4  -7 528.801 98.1154   8
  -6  -4  -7 580.256 99.2438   5
  -6  -4  -7 424.284 169.003  21
  -6  -4  -7 595.229 136.831   9
  -6  -4  -7 494.814 165.540  18
  -6  -4  -6 11298.7 795.030  21
  -6  -4  -6 11765.2 447.488   5
  -6  -4  -6 11165.5 437.330   4
  -6  -4  -6 10933.6 687.373  18
  -6  -4  -6 11242.8 683.868  17
  -6  -4  -6 10431.2 687.207  19
  -6  -4  -6 10926.9 592.160  14
  -6  -4  -5 17.9177 60.1172  17
  -6  -4  -5-71.0430 97.3768  14
  -6  -4  -5 67.9232 40.8684   5
  -6  -4  -5-31.4219 50.4426  15
  -6  -4  -5 88.9192 116.484  19
  -6  -4  -5 29.4454 60.7062   9
  -6  -4  -4 4368.36 358.017   9
  -6  -4  -4 4384.16 483.612  21
  -6  -4  -4 4302.00 419.500  17
  -6  -4  -4 4283.21 270.220   5
  -6  -4  -4 4560.59 342.680  14
  -6  -4  -4 4768.44 459.722  19
  -6  -4  -4 4310.17 425.658  18
  -6  -4  -4 4479.65 404.662  15
  -6  -4  -3 782.500 168.682  15
  -6  -4  -3 975.569 234.429  21
  -6  -4  -3 769.970 184.365  18
  -6  -4  -3 869.060 143.476  14
  -6  -4  -3 899.016 121.739   5
  -6  -4  -3 922.767 168.656   9
  -6  -4  -3 572.748 142.315  19
  -6  -4  -3 839.796 181.049  17
  -6  -4  -2 3348.21 364.882  17
  -6  -4  -2 2982.86 299.156   9
  -6  -4  -2 2999.66 236.569   5
  -6  -4  -2 3323.92 268.112  14
  -6  -4  -2 3177.14 334.354  15
  -6  -4  -2 3041.93 360.789  19
  -6  -4  -2 3475.57 418.423  21
  -6  -4  -2 3398.84 377.703  18
  -6  -4  -1 248.402 118.890  15
  -6  -4  -1 460.365 110.566  14
  -6  -4  -1 245.820 112.059  17
  -6  -4  -1 268.255 61.2698  11
  -6  -4  -1 311.752 133.129  18
  -6  -4  -1 289.368 109.656  19
  -6  -4  -1 159.678 103.309  21
  -6  -4  -1 256.381 82.0215   5
  -6  -4   0-3.95512 59.1601  19
  -6  -4   0 145.662 47.7867  11
  -6  -4   0 115.602 69.7501  15
  -6  -4   0 76.6226 84.1532  18
  -6  -4   0 130.096 64.1670   5
  -6  -4   0 94.5748 94.9618  17
  -6  -4   0 145.515 95.1039  21
  -6  -4   1 681.901 189.211  21
  -6  -4   1 705.814 182.324  18
  -6  -4   1 403.721 127.515  19
  -6  -4   1 644.945 161.287  15
  -6  -4   1 435.419 81.2249  11
  -6  -4   1 455.645 139.334  17
  -6  -4   1 589.627 145.765   7
  -6  -4   1 774.679 143.534   5
  -6  -4   2 2286.28 332.180  19
  -6  -4   2 2443.13 318.824  15
  -6  -4   2 2472.92 333.752  18
  -6  -4   2 2495.31 329.898  17
  -6  -4   2 2497.80 298.002   7
  -6  -4   2 2567.10 256.213   5
  -6  -4   2 2487.45 203.777  11
  -6  -4   2 2372.96 371.050  21
  -6  -4   3 205.305 90.0292  18
  -6  -4   3 13.0350 96.0878  21
  -6  -4   3 187.233 69.1266   5
  -6  -4   3 118.997 75.7325  15
  -6  -4   3 41.1236 65.5011  19
  -6  -4   3 159.284 75.1257   7
  -6  -4   3 281.645 124.762  17
  -6  -4   4 8929.77 640.864  17
  -6  -4   4 9416.97 541.575   5
  -6  -4   4 8746.55 741.574  21
  -6  -4   4 9197.24 627.746  15
  -6  -4   4 8276.08 571.957   7
  -6  -4   4 8468.79 660.666  19
  -6  -4   4 9469.76 673.684  18
  -6  -4   5 6433.61 535.653  15
  -6  -4   5 6315.74 582.631  19
  -6  -4   5 6783.58 573.941  17
  -6  -4   5 6787.71 664.334  21
  -6  -4   5 6694.45 472.199   5
  -6  -4   5 6318.75 564.027  18
  -6  -4   5 7024.99 531.630   7
  -6  -4   6 1597.58 294.843  19
  -6  -4   6 1329.33 258.647  17
  -6  -4   6 1592.99 279.851  15
  -6  -4   6 1405.43 317.148  21
  -6  -4   6 1445.57 228.898   5
  -6  -4   6 1375.62 272.107  18
  -6  -4   6 1406.79 246.843   7
  -6  -4   7 1820.30 307.826  17
  -6  -4   7 2212.44 288.341   5
  -6  -4   7 1710.46 290.921  15
  -6  -4   7 1590.69 298.891  19
  -6  -4   7 1790.35 285.130   7
  -6  -4   7 1424.16 318.211  21
  -6  -4   7 1799.99 306.288  18
  -6  -4   8 167.990 131.859  21
  -6  -4   8 188.902 101.890  17
  -6  -4   8 341.908 163.157   7
  -6  -4   8 182.723 109.182  15
  -6  -4   8 188.024 99.5715   5
  -6  -4   8 312.723 134.847  19
  -6  -4   8 144.849 91.4849  18
  -6  -4   9 773.825 216.322  17
  -6  -4   9 773.022 202.297  15
  -6  -4   9 794.626 201.447   7
  -6  -4   9 546.936 177.513  19
  -6  -4   9 1005.78 218.132   5
  -6  -4   9 764.840 213.504  18
  -6  -4   9 547.019 217.934  21
  -6  -4  10 281.656 150.983  21
  -6  -4  10 536.765 180.903  18
  -6  -4  10 312.991 136.851  17
  -6  -4  10 638.178 184.742   5
  -6  -4  10 375.244 163.079  19
  -6  -4  10 531.104 180.966  15
  -6  -4  10 611.276 189.591   7
  -6  -4  11 531.281 169.165   5
  -6  -4  11 374.864 162.042   7
  -6  -4  12 295.316 138.840   7
  -6  -3 -17 43.5225 97.5998  14
  -6  -3 -17 444.549 154.830   4
  -6  -3 -17 468.859 198.506  10
  -6  -3 -16 198.737 133.718   4
  -6  -3 -16 189.878 138.192  14
  -6  -3 -15 1503.21 334.245  14
  -6  -3 -15 1435.11 275.620   9
  -6  -3 -15 1471.43 324.185  16
  -6  -3 -15 1898.08 330.421  10
  -6  -3 -14 1456.58 267.557  18
  -6  -3 -14 1335.67 248.484  17
  -6  -3 -14 1795.26 303.854  19
  -6  -3 -14 1900.78 354.845  14
  -6  -3 -14 2036.99 337.921  10
  -6  -3 -14 1526.70 281.901  20
  -6  -3 -14 1789.74 322.201  16
  -6  -3 -14 1714.59 293.308   9
  -6  -3 -13-2.26855 100.619  10
  -6  -3 -13 63.0543 93.4424  17
  -6  -3 -13-117.011 112.117  14
  -6  -3 -13 88.2423 94.8342  18
  -6  -3 -13 245.283 127.844  16
  -6  -3 -13-22.4074 63.4884   4
  -6  -3 -13 33.0688 68.1672  20
  -6  -3 -13 77.2961 108.948  19
  -6  -3 -13 150.027 101.252   9
  -6  -3 -12 1415.49 295.925  14
  -6  -3 -12 1339.55 277.000  16
  -6  -3 -12 1288.19 246.550  17
  -6  -3 -12 1258.04 219.190   4
  -6  -3 -12 1333.89 233.132   9
  -6  -3 -12 1225.57 242.366  18
  -6  -3 -11 116.665 95.4529   9
  -6  -3 -11-50.5795 103.627  20
  -6  -3 -11 241.216 160.794  16
  -6  -3 -11 211.280 118.723  10
  -6  -3 -11 49.3533 74.4901  19
  -6  -3 -11 20.5031 51.9701   4
  -6  -3 -11 56.8685 91.2760  17
  -6  -3 -11 127.274 114.070  18
  -6  -3 -11-12.2682 94.4982  14
  -6  -3 -10 5.08588 47.5263   4
  -6  -3 -10 21.1743 54.8134  17
  -6  -3 -10-95.0248 124.983  16
  -6  -3 -10-30.5356 82.6496   9
  -6  -3 -10-105.351 101.244  14
  -6  -3 -10 64.6410 50.6961  18
  -6  -3  -9-53.1390 131.625  14
  -6  -3  -9-40.5431 78.8988  17
  -6  -3  -9 133.807 67.2268   9
  -6  -3  -9 231.171 133.317  21
  -6  -3  -9 0.44117 59.4036  19
  -6  -3  -9 32.1540 49.2168   4
  -6  -3  -9 91.9623 69.7341  18
  -6  -3  -9 77.8629 74.9332  20
  -6  -3  -9-46.7140 104.300  16
  -6  -3  -8 1061.91 154.774   4
  -6  -3  -8 766.685 199.034  21
  -6  -3  -8 941.899 107.603   8
  -6  -3  -8 952.226 190.111  14
  -6  -3  -8 984.517 183.056   9
  -6  -3  -8 1079.72 232.257  18
  -6  -3  -8 893.299 191.201  19
  -6  -3  -8 1043.41 222.144  20
  -6  -3  -8 938.430 195.118  17
  -6  -3  -7 32.5740 63.8273  17
  -6  -3  -7-156.862 131.568  14
  -6  -3  -7-4.90465 83.4286  19
  -6  -3  -7-0.09035 56.3077   9
  -6  -3  -7-14.9663 66.3540  18
  -6  -3  -7 33.8870 45.7327   5
  -6  -3  -7 61.5171 99.7630  20
  -6  -3  -7 26.6493 35.9858   4
  -6  -3  -7-217.654 125.949  21
  -6  -3  -6 1117.27 151.443   5
  -6  -3  -6 1050.48 249.437  21
  -6  -3  -6 1150.36 178.295   9
  -6  -3  -6 773.483 173.062  17
  -6  -3  -6 1139.22 198.278  14
  -6  -3  -6 974.531 211.638  20
  -6  -3  -6 1315.14 243.694  19
  -6  -3  -6 1028.13 210.864  18
  -6  -3  -6 1075.42 135.714   4
  -6  -3  -5 113.163 75.2334  17
  -6  -3  -5 81.9933 55.4817   4
  -6  -3  -5-42.8028 94.9140  19
  -6  -3  -5-17.2346 91.4243  14
  -6  -3  -5-104.588 135.533  21
  -6  -3  -5 97.1067 56.8853  18
  -6  -3  -4 92.0571 102.246  18
  -6  -3  -4 60.5709 32.3595   4
  -6  -3  -4 232.211 111.060  17
  -6  -3  -4 187.735 171.854  21
  -6  -3  -4 76.3521 66.8971   5
  -6  -3  -4 116.470 63.0641  14
  -6  -3  -4 159.986 109.252  19
  -6  -3  -3 6414.58 504.665  17
  -6  -3  -3 6855.35 551.879  19
  -6  -3  -3 6750.74 494.788  15
  -6  -3  -3 7093.54 375.171   5
  -6  -3  -3 7400.84 450.081  14
  -6  -3  -3 6618.12 239.647   4
  -6  -3  -2 4422.79 405.146  15
  -6  -3  -2 4339.82 436.244  18
  -6  -3  -2 4525.95 451.486  19
  -6  -3  -2 4703.30 308.990   5
  -6  -3  -2 5356.76 541.544  21
  -6  -3  -2 4977.39 363.266   9
  -6  -3  -2 4736.31 437.782  17
  -6  -3  -1 1115.67 228.233  19
  -6  -3  -1 787.863 183.806  17
  -6  -3  -1 1220.39 189.804   9
  -6  -3  -1 816.827 124.862   5
  -6  -3  -1 971.160 240.657  21
  -6  -3  -1 1139.84 227.412  18
  -6  -3  -1 848.604 180.137  15
  -6  -3   0 74.9270 53.0304  17
  -6  -3   0 182.431 92.4001  15
  -6  -3   0 61.8377 101.753  19
  -6  -3   0 235.812 118.305  18
  -6  -3   0 104.440 143.429  21
  -6  -3   1 304.503 48.4523  11
  -6  -3   1 541.500 159.392  17
  -6  -3   1 314.326 81.7779   5
  -6  -3   1 549.321 150.046  15
  -6  -3   1 362.143 157.624  21
  -6  -3   1 220.269 93.1227  19
  -6  -3   1 501.339 163.137  18
  -6  -3   2 2685.51 164.348  11
  -6  -3   2 2876.60 399.030  21
  -6  -3   2 2817.82 355.061  18
  -6  -3   2 3317.70 294.596   5
  -6  -3   2 3313.22 379.003  17
  -6  -3   2 2883.07 366.569  19
  -6  -3   2 2812.82 332.485  15
  -6  -3   3 608.112 126.450   5
  -6  -3   3 692.295 178.982  19
  -6  -3   3 789.973 170.962   7
  -6  -3   3 581.178 150.818  15
  -6  -3   3 698.037 169.246  17
  -6  -3   3 827.333 214.580  21
  -6  -3   3 510.048 151.455  18
  -6  -3   4 346.257 138.147  15
  -6  -3   4 524.816 130.222   5
  -6  -3   4 418.554 197.103  21
  -6  -3   4 301.497 147.364  19
  -6  -3   4 489.631 139.483   7
  -6  -3   4 559.150 182.398  17
  -6  -3   4 336.390 130.603  18
  -6  -3   5 2146.36 324.857  17
  -6  -3   5 1978.48 316.780  19
  -6  -3   5 2709.91 314.691   7
  -6  -3   5 2606.01 352.988  18
  -6  -3   5 1910.23 348.722  21
  -6  -3   5 2485.66 324.551  15
  -6  -3   5 2189.72 263.400   5
  -6  -3   6 336.226 123.467  17
  -6  -3   6 383.405 136.464  15
  -6  -3   6 214.321 97.9783  19
  -6  -3   6 354.504 125.208   7
  -6  -3   6 546.696 141.855   5
  -6  -3   6 467.183 188.879  21
  -6  -3   6 275.635 113.248  18
  -6  -3   7 309.174 122.123  17
  -6  -3   7 328.448 129.190   7
  -6  -3   7 438.985 188.844  21
  -6  -3   7 318.923 141.004  15
  -6  -3   7 266.829 90.6715   5
  -6  -3   7 386.638 156.077  19
  -6  -3   7 160.060 85.3556  18
  -6  -3   8 1718.84 292.444  17
  -6  -3   8 1950.49 324.675  19
  -6  -3   8 1923.10 283.032   5
  -6  -3   8 1996.26 300.887  15
  -6  -3   8 1627.11 318.430  21
  -6  -3   8 1756.09 279.084   7
  -6  -3   8 2234.50 340.944  18
  -6  -3   9 262.024 169.687  21
  -6  -3   9 127.346 69.4636   7
  -6  -3   9 159.773 120.489  19
  -6  -3   9 240.903 112.065  15
  -6  -3   9 140.628 97.1991  17
  -6  -3   9 66.3360 73.7255  18
  -6  -3   9 88.7553 74.0526   5
  -6  -3  10 2207.66 344.289  17
  -6  -3  10 2286.67 368.824  19
  -6  -3  10 1584.53 337.339  21
  -6  -3  10 2050.29 319.896  15
  -6  -3  10 2691.23 361.872   5
  -6  -3  10 1990.74 319.498   7
  -6  -3  10 1933.71 322.700  18
  -6  -3  11 49.0252 90.4376   5
  -6  -3  11-62.6039 92.1013   7
  -6  -3  12 368.628 151.450   7
  -6  -3  13 235.358 150.109   7
  -6  -2 -17 62.7522 116.505  14
  -6  -2 -16 183.459 176.154  16
  -6  -2 -16 343.047 161.885   4
  -6  -2 -16-65.9438 148.317  14
  -6  -2 -16 55.3091 143.244  10
  -6  -2 -15 175.245 106.528   4
  -6  -2 -15 268.884 177.246  16
  -6  -2 -15-38.7033 102.290  14
  -6  -2 -15 114.674 107.927  10
  -6  -2 -14 1045.60 275.784  16
  -6  -2 -14 928.540 265.429  14
  -6  -2 -14 687.563 177.308   4
  -6  -2 -14 819.808 229.033  10
  -6  -2 -13 1868.67 286.143   9
  -6  -2 -13 1782.27 348.216  16
  -6  -2 -13 1608.33 286.915  18
  -6  -2 -13 1715.53 325.919  14
  -6  -2 -13 1956.45 310.312  17
  -6  -2 -13 1946.49 331.985  20
  -6  -2 -13 2032.73 288.811   4
  -6  -2 -13 2249.12 356.767  19
  -6  -2 -12 246.636 90.2668  17
  -6  -2 -12 100.343 144.969  16
  -6  -2 -12 354.510 188.005  14
  -6  -2 -12 385.863 175.576  10
  -6  -2 -12 96.8660 74.3165   4
  -6  -2 -12 28.7034 53.6805   9
  -6  -2 -11 2993.75 390.171  18
  -6  -2 -11 2945.49 389.802  14
  -6  -2 -11 2737.71 328.328   9
  -6  -2 -11 2992.02 407.684  16
  -6  -2 -11 2798.53 368.052  17
  -6  -2 -11 2838.57 306.383   4
  -6  -2 -10 1248.54 250.434  19
  -6  -2 -10 1226.00 245.436  14
  -6  -2 -10 1760.88 286.290  18
  -6  -2 -10 1829.94 312.912  20
  -6  -2 -10 2010.50 304.005  17
  -6  -2 -10 1559.18 232.978   9
  -6  -2 -10 1618.08 223.689   4
  -6  -2  -9 1413.29 253.828  17
  -6  -2  -9 1503.28 205.026   4
  -6  -2  -9 1448.42 262.032  16
  -6  -2  -9 1771.41 293.156  19
  -6  -2  -9 1604.73 261.645  14
  -6  -2  -9 1545.59 225.674   9
  -6  -2  -9 1474.86 264.676  18
  -6  -2  -8 2082.52 153.806   8
  -6  -2  -8 2417.85 317.456  14
  -6  -2  -8 2254.84 329.798  18
  -6  -2  -8 2234.11 253.016   9
  -6  -2  -8 2041.81 305.960  17
  -6  -2  -8 2031.83 218.959   4
  -6  -2  -7 69.7521 60.6914   9
  -6  -2  -7-80.1523 91.5617  14
  -6  -2  -7 42.8186 79.7303  21
  -6  -2  -7-100.976 108.072  18
  -6  -2  -7-59.1862 62.3263  19
  -6  -2  -7 92.4346 84.2787  17
  -6  -2  -7 82.5764 56.3449   4
  -6  -2  -7 78.8522 89.4081  20
  -6  -2  -6 2845.27 365.393  19
  -6  -2  -6 2511.43 244.041   9
  -6  -2  -6 2323.82 332.154  20
  -6  -2  -6 2780.12 353.800  18
  -6  -2  -6 2670.01 246.909   5
  -6  -2  -6 2574.11 321.468  17
  -6  -2  -6 2482.86 210.408   4
  -6  -2  -6 2459.52 341.277  16
  -6  -2  -6 2451.50 372.015  21
  -6  -2  -6 2320.11 303.585  14
  -6  -2  -5-19.0444 90.5262  20
  -6  -2  -5-10.4281 80.7081  17
  -6  -2  -5-38.3021 49.6514   4
  -6  -2  -5 17.2325 66.9895  19
  -6  -2  -5 23.7315 39.5597   9
  -6  -2  -5-60.3310 101.031  18
  -6  -2  -5 83.1851 117.600  14
  -6  -2  -5 71.1624 83.2582  21
  -6  -2  -4 38.8232 54.6800  17
  -6  -2  -4 14.0589 91.0131  21
  -6  -2  -4-108.395 105.310  19
  -6  -2  -4 70.8087 100.448  20
  -6  -2  -4-28.8662 43.8002   5
  -6  -2  -4 49.9117 58.3956  18
  -6  -2  -3 411.316 122.297  17
  -6  -2  -3 533.689 172.554  19
  -6  -2  -3 627.844 115.101   5
  -6  -2  -3 352.067 141.396  20
  -6  -2  -3 526.334 173.799  21
  -6  -2  -3 549.739 160.028  18
  -6  -2  -2 1064.36 148.408   9
  -6  -2  -2 1124.38 245.610  21
  -6  -2  -2 1190.06 242.397  19
  -6  -2  -2 1109.40 211.145  17
  -6  -2  -2 1191.45 158.278   5
  -6  -2  -2 1030.25 215.617  18
  -6  -2  -1 485.195 109.918   5
  -6  -2  -1 553.445 113.358   9
  -6  -2  -1 585.809 165.321  17
  -6  -2  -1 361.098 149.341  21
  -6  -2  -1 401.381 119.022  19
  -6  -2  -1 318.495 96.9779  18
  -6  -2   0 816.836 175.100  17
  -6  -2   0 867.833 194.809  15
  -6  -2   0 808.146 133.138   5
  -6  -2   0 783.053 201.954  19
  -6  -2   1 933.673 193.949  15
  -6  -2   1 1076.95 220.147  19
  -6  -2   1 1142.46 215.703  17
  -6  -2   2 2611.15 265.733   5
  -6  -2   2 2402.38 306.339  15
  -6  -2   2 2123.18 348.136  21
  -6  -2   2 2416.51 324.527  17
  -6  -2   2 2001.58 309.448  19
  -6  -2   2 2068.95 305.975  18
  -6  -2   3 6971.04 448.391   5
  -6  -2   3 6789.60 550.184  18
  -6  -2   3 6325.44 504.482  15
  -6  -2   3 6465.06 529.148  17
  -6  -2   3 6516.33 558.412  19
  -6  -2   3 6175.00 599.213  21
  -6  -2   4 7150.69 586.244  19
  -6  -2   4 6351.84 508.183  15
  -6  -2   4 7312.21 478.834   5
  -6  -2   4 6560.85 538.786  17
  -6  -2   4 7652.48 592.887  18
  -6  -2   4 6690.34 479.763   7
  -6  -2   4 6935.30 637.180  21
  -6  -2   5 599.952 149.936   7
  -6  -2   5 776.284 190.341  15
  -6  -2   5 1124.74 242.780  18
  -6  -2   5 781.923 192.701  17
  -6  -2   5 601.991 203.352  21
  -6  -2   5 676.056 193.990  19
  -6  -2   5 765.666 166.627   5
  -6  -2   6 52.4102 51.7907   7
  -6  -2   6 81.4364 52.2936  17
  -6  -2   6 185.745 106.369  19
  -6  -2   6-43.4943 79.9511   5
  -6  -2   6-7.94035 68.1653  21
  -6  -2   6-5.61749 57.0912  18
  -6  -2   6 53.4212 87.3376  15
  -6  -2   7-9.58183 61.6970  15
  -6  -2   7-15.4018 69.2374  17
  -6  -2   7 8.88133 44.7181   7
  -6  -2   7 3.87511 72.7161  21
  -6  -2   7 55.5347 76.7010  18
  -6  -2   7 82.4206 65.9062   5
  -6  -2   7 48.6628 97.8581  19
  -6  -2   8 101.043 89.3385  17
  -6  -2   8 80.4711 99.4732  21
  -6  -2   8 49.8324 60.5202  19
  -6  -2   8 114.989 99.0095   7
  -6  -2   8 70.4192 51.9220   5
  -6  -2   8 300.552 139.925  18
  -6  -2   8-87.9112 93.4914  15
  -6  -2   9 651.916 199.711  17
  -6  -2   9 647.068 192.964  19
  -6  -2   9 469.610 158.595  15
  -6  -2   9 622.700 192.378  18
  -6  -2   9 508.770 241.245  21
  -6  -2   9 530.040 144.624   5
  -6  -2   9 518.428 162.104   7
  -6  -2  10 192.602 107.290   5
  -6  -2  10 348.776 142.446   7
  -6  -2  11 154.719 101.917   7
  -6  -2  11 166.224 107.631   5
  -6  -2  12 183.058 99.5083   5
  -6  -2  12 583.537 181.129   7
  -6  -2  13 39.9107 82.8718   7
  -6  -2  14 70.2924 98.3026   7
  -6  -1 -16 201.701 149.105  14
  -6  -1 -16 45.2549 112.704   4
  -6  -1 -16 255.481 171.343  16
  -6  -1 -16 162.579 126.250  10
  -6  -1 -15-23.4334 76.8057   4
  -6  -1 -15-140.749 148.394  14
  -6  -1 -15 162.627 162.189  16
  -6  -1 -14-165.802 111.611   4
  -6  -1 -14 143.883 110.609  10
  -6  -1 -14 202.947 142.397  17
  -6  -1 -14 161.820 179.416  16
  -6  -1 -14 207.992 146.531  14
  -6  -1 -13 270.230 183.704  16
  -6  -1 -13 372.994 124.173   4
  -6  -1 -13 397.438 156.795  14
  -6  -1 -13 511.995 196.122  10
  -6  -1 -12 480.244 185.663  19
  -6  -1 -12 100.581 136.112  18
  -6  -1 -12 464.948 180.072  20
  -6  -1 -12 327.499 123.523   4
  -6  -1 -12 314.504 153.479  14
  -6  -1 -12 472.539 223.813  16
  -6  -1 -12 510.950 187.854  17
  -6  -1 -11 170.856 97.3443   4
  -6  -1 -11 11.7303 75.8267   9
  -6  -1 -11-10.7872 111.103  14
  -6  -1 -11 281.659 145.812  17
  -6  -1 -10 393.766 140.046  16
  -6  -1 -10 528.898 185.118  18
  -6  -1 -10 393.701 136.610   9
  -6  -1 -10 420.815 128.771   4
  -6  -1 -10 253.566 144.666  14
  -6  -1 -10 409.611 154.431  17
  -6  -1  -9 125.946 74.2506   9
  -6  -1  -9 220.229 143.550  17
  -6  -1  -9 113.263 112.020  14
  -6  -1  -9 162.581 114.901  20
  -6  -1  -9-60.0048 107.867  19
  -6  -1  -9 355.707 164.177  18
  -6  -1  -8 8081.31 638.175  19
  -6  -1  -8 8372.32 327.069   8
  -6  -1  -8 8282.72 618.969  17
  -6  -1  -8 9000.61 689.852  20
  -6  -1  -8 7911.21 464.432   9
  -6  -1  -8 8793.77 649.544  18
  -6  -1  -8 8685.15 623.180  14
  -6  -1  -7 1380.99 257.377  18
  -6  -1  -7 1534.65 145.589   8
  -6  -1  -7 1584.85 284.087  19
  -6  -1  -7 1499.70 265.589  14
  -6  -1  -7 1513.58 187.501   9
  -6  -1  -7 1233.08 244.356  17
  -6  -1  -6 136.855 111.272  20
  -6  -1  -6 300.428 134.472  18
  -6  -1  -6 47.7094 110.574  21
  -6  -1  -6 149.693 68.9695   4
  -6  -1  -6 171.378 75.6630   9
  -6  -1  -6 554.735 182.352  14
  -6  -1  -6 234.897 119.225   5
  -6  -1  -6 366.662 177.987  19
  -6  -1  -6 208.172 109.360  17
  -6  -1  -5 403.829 136.417  17
  -6  -1  -5 393.572 178.560  21
  -6  -1  -5 380.050 86.7177   9
  -6  -1  -5 524.867 161.626  18
  -6  -1  -5 312.941 89.6228   5
  -6  -1  -5 462.659 161.983  19
  -6  -1  -5 124.363 114.095  20
  -6  -1  -4 4129.23 445.295  19
  -6  -1  -4 3797.62 260.748   9
  -6  -1  -4 4165.05 506.037  21
  -6  -1  -4 4292.19 475.229  20
  -6  -1  -4 3766.95 418.354  18
  -6  -1  -4 4111.50 419.131  17
  -6  -1  -4 4847.99 351.207   5
  -6  -1  -3 1485.51 256.649  18
  -6  -1  -3 1362.69 279.651  21
  -6  -1  -3 1431.99 152.352   9
  -6  -1  -3 1634.33 198.224   5
  -6  -1  -3 1379.91 265.013  20
  -6  -1  -3 1253.35 230.614  17
  -6  -1  -3 1526.87 272.521  19
  -6  -1  -2 406.617 75.1408   4
  -6  -1  -2 460.096 153.954  17
  -6  -1  -2 272.297 118.269  19
  -6  -1  -2 126.193 138.948  21
  -6  -1  -2 159.101 79.1244  20
  -6  -1  -2 396.378 129.293   5
  -6  -1  -2 393.355 157.783  18
  -6  -1  -1 1609.15 298.980  21
  -6  -1  -1 1849.79 285.962  17
  -6  -1  -1 1895.50 308.456  20
  -6  -1  -1 1912.34 298.190  18
  -6  -1  -1 2062.84 314.396  19
  -6  -1  -1 1934.48 217.955   5
  -6  -1  -1 2051.97 187.044   9
  -6  -1   0 7153.33 364.325   9
  -6  -1   0 7642.13 612.054  20
  -6  -1   0 7199.82 561.314  18
  -6  -1   0 7321.13 430.482   5
  -6  -1   0 6824.54 532.306  17
  -6  -1   0 6927.44 631.110  21
  -6  -1   0 7013.75 566.936  19
  -6  -1   1 509.262 156.930  17
  -6  -1   1 307.808 125.177  18
  -6  -1   1 210.319 70.6980   5
  -6  -1   1 315.784 119.108  19
  -6  -1   1 658.013 202.738  21
  -6  -1   2 518.749 137.440  17
  -6  -1   2 774.975 215.218  21
  -6  -1   2 587.546 162.127  18
  -6  -1   2 710.055 191.901  19
  -6  -1   2 596.308 67.7182   4
  -6  -1   2 594.897 125.020   5
  -6  -1   3 46.9814 55.3713  17
  -6  -1   3 279.418 106.647  19
  -6  -1   3 157.563 36.6298   4
  -6  -1   3 148.568 95.8842  21
  -6  -1   3 226.537 91.1116  18
  -6  -1   4 6230.11 557.038  19
  -6  -1   4 5335.05 505.548  18
  -6  -1   4 5776.40 608.434  21
  -6  -1   4 5392.09 497.549  17
  -6  -1   4 6645.29 455.847   5
  -6  -1   5 742.001 199.234  17
  -6  -1   5 1031.92 231.702  19
  -6  -1   5 881.805 203.701  18
  -6  -1   5 1071.52 210.540   5
  -6  -1   5 1054.46 276.485  21
  -6  -1   5 1119.06 194.265   7
  -6  -1   6 8575.32 720.471  21
  -6  -1   6 9473.61 583.500   5
  -6  -1   6 8751.83 627.720  17
  -6  -1   6 7950.99 614.946  18
  -6  -1   6 8314.30 539.731   7
  -6  -1   6 8033.88 635.880  19
  -6  -1   7 2836.19 419.558  21
  -6  -1   7 2634.83 352.811  18
  -6  -1   7 2809.00 353.401  17
  -6  -1   7 2733.96 308.091   7
  -6  -1   7 3456.29 366.621   5
  -6  -1   7 2758.63 372.829  19
  -6  -1   8 574.814 169.151  17
  -6  -1   8 353.218 156.226  21
  -6  -1   8 301.504 121.626   5
  -6  -1   8 486.853 135.645   7
  -6  -1   8 435.617 145.545  18
  -6  -1   8 611.414 182.915  19
  -6  -1   9 92.6157 68.8656  17
  -6  -1   9 193.167 103.089   5
  -6  -1   9 256.427 135.030  18
  -6  -1   9 200.402 134.137  21
  -6  -1   9 8.75224 46.1693   7
  -6  -1   9 198.261 113.229  19
  -6  -1  10 447.006 158.576   7
  -6  -1  10 549.158 160.112   5
  -6  -1  11 75.5902 71.7927   7
  -6  -1  11 123.555 87.3249   5
  -6  -1  12-13.5367 56.9796   7
  -6  -1  12 130.442 104.703   5
  -6   0 -16 109.159 156.129  16
  -6   0 -16 208.203 115.630  10
  -6   0 -16 108.413 117.712   4
  -6   0 -16 24.8092 102.394  14
  -6   0 -15 205.860 124.365   4
  -6   0 -15 421.220 186.040  16
  -6   0 -15 352.698 207.440  14
  -6   0 -15 305.102 145.955  10
  -6   0 -14 1003.91 227.434   4
  -6   0 -14 1076.31 282.974  14
  -6   0 -14 639.110 239.004  16
  -6   0 -13 515.411 202.399  16
  -6   0 -13 453.153 173.050  10
  -6   0 -13 218.017 130.997  14
  -6   0 -13 400.078 146.249   4
  -6   0 -13 588.506 200.180  17
  -6   0 -12 339.801 201.134  16
  -6   0 -12 393.258 191.277  14
  -6   0 -12 226.857 106.823   4
  -6   0 -11 549.509 181.722  19
  -6   0 -11 387.939 140.279  14
  -6   0 -11 634.995 200.967  18
  -6   0 -11 297.853 132.664  20
  -6   0 -11 576.604 174.710  17
  -6   0 -10 385.580 137.879  14
  -6   0 -10 798.243 243.787  16
  -6   0 -10 540.040 185.159  17
  -6   0  -9 44.7625 64.3824   4
  -6   0  -9 127.940 117.877  20
  -6   0  -9 134.790 129.095  19
  -6   0  -9 157.727 119.729  17
  -6   0  -9 112.055 105.303  14
  -6   0  -9 124.337 102.569  18
  -6   0  -8 3356.75 422.886  14
  -6   0  -8 3190.50 408.621  17
  -6   0  -8 3575.49 233.233   8
  -6   0  -8 3447.97 437.350  18
  -6   0  -8 3541.84 339.617   5
  -6   0  -8 3154.20 281.949   9
  -6   0  -7 252.225 134.501  20
  -6   0  -7 322.445 151.104  17
  -6   0  -7 228.150 74.5766   9
  -6   0  -7 263.881 83.4770   5
  -6   0  -7 431.785 167.356  14
  -6   0  -7 342.915 163.130  19
  -6   0  -7 272.229 77.8312   8
  -6   0  -7 273.454 145.127  18
  -6   0  -6-37.1103 61.9247  18
  -6   0  -6 1.21837 27.1467   9
  -6   0  -6 111.936 81.0986   5
  -6   0  -6 40.2817 44.7515   8
  -6   0  -6 125.093 123.781  19
  -6   0  -6 116.732 96.6159  20
  -6   0  -6 149.194 98.2251  17
  -6   0  -5 411.687 100.059   4
  -6   0  -5 262.732 120.337  17
  -6   0  -5 266.440 108.527  19
  -6   0  -5 204.503 104.282   5
  -6   0  -5 225.470 53.4783   9
  -6   0  -5 319.231 111.692  18
  -6   0  -4 19.5836 26.0520   9
  -6   0  -4 214.198 77.4315   4
  -6   0  -4 73.3189 77.2851  17
  -6   0  -4-30.4035 91.3707  18
  -6   0  -3-65.4090 95.0737  17
  -6   0  -3 4.52862 26.6534   9
  -6   0  -3-29.5631 80.4723  21
  -6   0  -3 44.8406 75.5343  20
  -6   0  -3 98.5690 93.7119  18
  -6   0  -2 3229.53 395.372  19
  -6   0  -2 2979.87 423.307  21
  -6   0  -2 3046.01 377.982  18
  -6   0  -2 3113.13 403.611  20
  -6   0  -2 3366.06 310.944   5
  -6   0  -2 3097.63 180.259   9
  -6   0  -2 2889.89 356.424  17
  -6   0  -1 632.259 170.525  17
  -6   0  -1 833.337 164.837   5
  -6   0  -1 620.992 169.873  18
  -6   0  -1 522.403 178.618  21
  -6   0  -1 534.495 163.582  20
  -6   0  -1 463.559 149.530  19
  -6   0   0 744.557 182.039  21
  -6   0   0 671.640 91.2873   9
  -6   0   0 688.395 176.734  19
  -6   0   0 707.584 182.673  18
  -6   0   0 527.386 127.298   5
  -6   0   0 624.010 158.145  17
  -6   0   0 422.251 134.313  20
  -6   0   1-17.5141 77.4383  19
  -6   0   1-0.56815 68.9172  21
  -6   0   1-3.41929 79.3790  20
  -6   0   1-23.9891 103.735  18
  -6   0   1 55.6364 59.9356   5
  -6   0   1 11.5553 76.4630  17
  -6   0   2 980.837 204.233  19
  -6   0   2 849.322 191.291  17
  -6   0   2 807.181 217.716  21
  -6   0   2 878.213 204.325  20
  -6   0   2 1061.15 174.678   5
  -6   0   2 937.999 206.631  18
  -6   0   3 1945.31 247.794   5
  -6   0   3 1716.10 297.499  20
  -6   0   3 1702.35 318.068  21
  -6   0   3 1985.23 299.063  18
  -6   0   3 1999.63 302.094  17
  -6   0   3 1780.75 292.196  19
  -6   0   4 273.269 110.797   5
  -6   0   4 289.768 122.171  19
  -6   0   4 418.452 118.144  17
  -6   0   4 284.756 106.297  18
  -6   0   4 125.528 109.355  21
  -6   0   4 376.500 141.528  20
  -6   0   5 44.9074 59.0215  17
  -6   0   5-111.235 105.593  18
  -6   0   5-1.61845 42.4471   7
  -6   0   5-38.4541 118.714  21
  -6   0   5-30.8609 110.508  20
  -6   0   5-90.7580 109.534  19
  -6   0   6 1691.14 314.656  20
  -6   0   6 1999.92 304.204  18
  -6   0   6 1828.29 292.387  17
  -6   0   6 2084.10 354.662  21
  -6   0   6 1562.54 285.948  19
  -6   0   7 1054.39 231.203  18
  -6   0   7 1040.18 237.706  17
  -6   0   7 1234.49 261.138  19
  -6   0   7 1171.14 280.434  20
  -6   0   7 887.457 192.786   5
  -6   0   7 927.307 294.010  21
  -6   0   7 859.813 178.058   7
  -6   0   8-26.0291 55.5493  17
  -6   0   8 16.7050 44.8887   7
  -6   0   8-53.9647 81.7779  21
  -6   0   8-76.0084 97.8690  20
  -6   0   8-85.8357 96.7117  19
  -6   0   8-59.0463 58.3135   5
  -6   0   8-81.1247 97.2856  18
  -6   0   9 37.2049 53.9518   5
  -6   0   9-102.231 103.493  17
  -6   0   9 42.1384 102.921  20
  -6   0   9-5.29709 75.6026  21
  -6   0   9-3.01787 61.7797   7
  -6   0   9-47.0716 77.3359  19
  -6   0   9-118.864 106.883  18
  -6   0  10 220.610 111.360   5
  -6   0  10 204.302 105.677   7
  -6   0  11-168.172 104.626   5
  -6   0  12 436.921 163.745   5
  -6   1 -16 116.696 132.911  10
  -6   1 -15 16.3878 95.5595  18
  -6   1 -15 149.634 92.1649   4
  -6   1 -15 3.81142 102.615  16
  -6   1 -15 188.237 136.979  10
  -6   1 -15 81.3272 159.780  14
  -6   1 -15 46.9596 105.281  19
  -6   1 -14 192.018 217.321  16
  -6   1 -14 71.8917 61.8870   4
  -6   1 -14 173.052 115.502  14
  -6   1 -13 1654.78 353.724  16
  -6   1 -13 1144.69 270.969  14
  -6   1 -13 1528.80 298.147  10
  -6   1 -12 1798.46 352.842  16
  -6   1 -12 2155.38 384.208  14
  -6   1 -12 1759.18 330.835  17
  -6   1 -11-41.6437 109.957  14
  -6   1 -11 100.949 74.6412   4
  -6   1 -10 1823.37 358.627  20
  -6   1 -10 1453.84 297.912  16
  -6   1 -10 1642.58 308.843  17
  -6   1 -10 1763.31 251.328   4
  -6   1 -10 1669.13 312.318  14
  -6   1 -10 1371.44 299.001  19
  -6   1 -10 1623.08 318.146  18
  -6   1  -9 189.138 97.3792  17
  -6   1  -9 310.028 151.162  18
  -6   1  -9-23.5101 81.3219  19
  -6   1  -9 330.834 193.640  14
  -6   1  -9 7.59363 102.901  20
  -6   1  -8 144.855 132.957  17
  -6   1  -8-48.6678 76.2259   5
  -6   1  -8 168.223 166.260  14
  -6   1  -8 58.1883 34.9578   8
  -6   1  -7 706.518 195.300  17
  -6   1  -7 962.663 251.819  18
  -6   1  -7 701.851 216.253  19
  -6   1  -7 742.513 175.303   5
  -6   1  -7 590.812 137.898   4
  -6   1  -7 746.825 129.221   8
  -6   1  -7 557.340 210.824  20
  -6   1  -6 5212.40 423.941   5
  -6   1  -6 4837.74 364.866   4
  -6   1  -6 4790.77 495.481  18
  -6   1  -6 4933.88 500.361  17
  -6   1  -6 5064.91 335.931   8
  -6   1  -5 175.122 103.557  17
  -6   1  -5 109.665 56.1062   8
  -6   1  -5 66.0542 90.2311  19
  -6   1  -5 272.154 148.133  18
  -6   1  -5 139.988 84.9797   5
  -6   1  -5 242.034 133.663  20
  -6   1  -4 7.00569 59.3858   8
  -6   1  -4-47.5908 114.290  19
  -6   1  -4 2.82513 66.3893   5
  -6   1  -4-10.5117 63.3349  18
  -6   1  -4-33.5391 109.981  17
  -6   1  -4-141.337 145.821  20
  -6   1  -3 545.827 159.410  19
  -6   1  -3 666.179 171.924  17
  -6   1  -3 639.125 189.297  18
  -6   1  -2 950.139 214.897  17
  -6   1  -2 721.708 198.713  18
  -6   1  -1 154.489 101.631  17
  -6   1  -1-79.8476 75.9958   5
  -6   1  -1-78.6792 112.932  18
  -6   1   0 416.792 152.181  18
  -6   1   0 298.861 130.544  21
  -6   1   0 421.332 153.300  19
  -6   1   0 256.574 140.431  20
  -6   1   0 407.837 122.094   5
  -6   1   0 411.677 143.317  17
  -6   1   1 475.745 147.375  17
  -6   1   1 594.665 218.939  21
  -6   1   1 391.033 56.2518   9
  -6   1   1 301.895 137.644  19
  -6   1   1 617.621 216.252  20
  -6   1   1 245.180 115.900  18
  -6   1   1 319.224 105.817   5
  -6   1   2 7090.43 590.252  19
  -6   1   2 7147.83 486.916   5
  -6   1   2 7315.90 589.223  18
  -6   1   2 7472.36 580.837  17
  -6   1   2 6968.03 658.330  21
  -6   1   2 7338.77 617.069  20
  -6   1   3 3.37866 66.4410  17
  -6   1   3 127.241 77.2909  21
  -6   1   3 194.743 149.617  20
  -6   1   3-54.8337 89.7182  19
  -6   1   3 86.7273 76.9143   5
  -6   1   3-10.8345 76.8794  18
  -6   1   4 9591.77 658.636  17
  -6   1   4 10619.9 746.058  20
  -6   1   4 10169.9 596.341   5
  -6   1   4 9316.34 681.604  19
  -6   1   4 9386.57 760.188  21
  -6   1   4 9534.63 669.737  18
  -6   1   5 29.8863 90.5458  21
  -6   1   5-122.164 116.433  18
  -6   1   5-63.8392 101.115  19
  -6   1   5 2.36276 89.0164  20
  -6   1   5-15.8316 86.3269  17
  -6   1   5-35.2017 114.082   5
  -6   1   6 499.737 165.371  20
  -6   1   6 297.046 127.010  17
  -6   1   6 323.351 124.986  19
  -6   1   6 410.665 99.4345   5
  -6   1   6 307.570 138.268  21
  -6   1   6 420.551 154.648  18
  -6   1   7 224.756 89.8004   7
  -6   1   7 193.448 116.476  21
  -6   1   7 184.792 112.806  19
  -6   1   7 281.264 76.6821   5
  -6   1   7 365.778 133.646  17
  -6   1   7 300.750 121.670  18
  -6   1   7 211.669 115.648  20
  -6   1   8 387.928 137.626  17
  -6   1   8 395.529 149.116  20
  -6   1   8 540.616 135.544   7
  -6   1   8 315.979 121.317  19
  -6   1   8 444.999 175.584  21
  -6   1   8 441.221 147.315  18
  -6   1  11 171.236 97.0183   5
  -6   1  12-18.2659 88.6584   5
  -6   2 -16 308.976 156.879  10
  -6   2 -15 257.517 186.425  14
  -6   2 -15 275.413 170.626  10
  -6   2 -15-60.2447 128.415   4
  -6   2 -14-401.365 198.009  14
  -6   2 -14 22.9410 143.330  16
  -6   2 -14-188.325 143.175  18
  -6   2 -14 22.4594 77.6441  19
  -6   2 -13 2086.98 417.924  16
  -6   2 -13 1778.96 337.893  10
  -6   2 -13 2086.55 407.853  14
  -6   2 -12 565.172 218.835  16
  -6   2 -12 765.029 181.686   4
  -6   2 -12 822.174 271.003  14
  -6   2 -11 1169.99 278.322  14
  -6   2 -11 747.539 238.380  16
  -6   2 -10 214.954 146.247  17
  -6   2 -10 144.325 125.515  16
  -6   2 -10 310.105 164.422  14
  -6   2  -9 604.654 203.422  14
  -6   2  -8 225.221 124.766  17
  -6   2  -8 16.0046 99.8600  19
  -6   2  -8 96.2014 114.125  20
  -6   2  -8 43.3654 90.6862  18
  -6   2  -8 196.919 124.017   4
  -6   2  -8 125.470 53.9315   8
  -6   2  -7-49.0446 71.5000  17
  -6   2  -7 53.6631 74.1339   4
  -6   2  -7-17.9491 53.9440   8
  -6   2  -7-10.7190 88.1204  18
  -6   2  -7-115.975 131.977  19
  -6   2  -7-230.125 143.041  20
  -6   2  -6 300.968 155.264  17
  -6   2  -6 239.739 97.2121   8
  -6   2  -5 1310.93 295.735  20
  -6   2  -5 1876.41 273.944   5
  -6   2  -5 1003.59 243.013  17
  -6   2  -5 1478.49 302.678  19
  -6   2  -5 1430.01 298.548  18
  -6   2  -5 1607.59 207.060   8
  -6   2  -4 1597.64 213.720   8
  -6   2  -4 1857.45 265.333   5
  -6   2  -4 1311.31 265.934  17
  -6   2  -4 1522.95 295.254  18
  -6   2  -3 798.725 212.984  17
  -6   2  -3 726.165 146.250   8
  -6   2  -3 995.858 204.945   5
  -6   2  -3 1099.56 249.671  18
  -6   2  -3 804.107 205.265  19
  -6   2  -3 805.254 221.880  20
  -6   2  -2 5265.38 534.362  18
  -6   2  -2 5791.30 413.202   8
  -6   2  -2 4998.99 525.578  19
  -6   2  -2 5589.53 524.718  17
  -6   2  -2 4938.04 537.745  20
  -6   2  -1 42.0643 69.1065  17
  -6   2  -1-338.856 150.046  19
  -6   2  -1-369.412 160.591  20
  -6   2  -1 103.413 75.1135  18
  -6   2   0 103.288 79.6753  18
  -6   2   0 222.369 129.417  20
  -6   2   0 341.481 139.392  17
  -6   2   0-59.0246 105.182   5
  -6   2   0 91.0262 119.544  19
  -6   2   1 44.5856 66.1232  17
  -6   2   1-61.2862 61.2833   5
  -6   2   1 159.937 101.452  19
  -6   2   1-93.8400 108.822  18
  -6   2   2 625.868 187.950  17
  -6   2   2 467.894 153.088  19
  -6   2   2 669.733 168.548   5
  -6   2   2 536.412 181.319  18
  -6   2   3 6390.91 478.574   5
  -6   2   3 5039.55 493.058  17
  -6   2   3 6590.81 565.101  18
  -6   2   4 5007.28 486.633  17
  -6   2   4 4444.07 405.802   5
  -6   2   4 4733.13 483.011  18
  -6   2   5 1940.79 309.939  17
  -6   2   5 1569.88 253.613   5
  -6   2   5 1484.60 264.898  18
  -6   2   6 796.806 184.859  17
  -6   2   6 923.984 206.676  18
  -6   2   6 674.771 154.558   5
  -6   2   7-7.95708 63.1726  17
  -6   2   7 78.3099 68.0120  18
  -6   2   8 593.648 175.942  17
  -6   2   8 535.003 145.852   5
  -6   2   8 412.806 155.927  18
  -6   2   9-289.034 127.329   5
  -6   2  10-428.637 153.424   5
  -6   2  11-221.312 130.926   5
  -6   2  12 307.414 124.774   5
  -6   3 -15 162.254 130.358  10
  -6   3 -14 994.246 292.151  14
  -6   3 -13 405.039 178.905  10
  -6   3 -13 543.809 217.210  18
  -6   3 -13 698.047 210.132   4
  -6   3 -13 590.284 250.286  16
  -6   3 -13 501.468 223.480  14
  -6   3 -13 359.060 184.618  19
  -6   3 -12 75.7461 115.300  16
  -6   3 -12 71.9502 118.794  14
  -6   3 -11 453.203 169.356  14
  -6   3 -11 368.812 173.309  16
  -6   3 -10 149.427 139.542  16
  -6   3 -10 681.849 231.962  14
  -6   3  -9 34.7578 80.7205  17
  -6   3  -9 203.608 117.889   4
  -6   3  -9 113.200 174.996  14
  -6   3  -8 222.049 118.492   4
  -6   3  -7 217.101 82.3580   5
  -6   3  -7 476.918 188.959  17
  -6   3  -7 621.467 215.060  18
  -6   3  -7 112.815 92.2685  20
  -6   3  -7 11.9183 94.3762  19
  -6   3  -6 1630.84 220.059   8
  -6   3  -6 1773.14 279.085   5
  -6   3  -6 1503.66 326.716  20
  -6   3  -6 1342.42 290.906  17
  -6   3  -6 1708.92 342.245  19
  -6   3  -6 1337.70 292.662  18
  -6   3  -5 629.544 239.099  17
  -6   3  -5 789.260 160.906   8
  -6   3  -5 673.050 198.703  18
  -6   3  -5 381.782 145.207  20
  -6   3  -5 754.217 222.133  19
  -6   3  -4 663.909 226.592  17
  -6   3  -4 371.037 134.790   5
  -6   3  -3 3662.56 458.765  17
  -6   3  -3 3684.91 388.826   5
  -6   3  -3 3341.32 334.703   8
  -6   3  -2 22.1105 96.9799  19
  -6   3  -2 48.7533 89.4438  17
  -6   3  -2 35.4064 78.3741  18
  -6   3  -2-8.65130 76.2558   5
  -6   3  -2 158.433 132.947  20
  -6   3  -2 55.9680 67.2519   8
  -6   3  -1 897.454 225.903  17
  -6   3  -1 1009.09 243.175  18
  -6   3  -1 912.122 179.460   8
  -6   3   0 2722.13 382.576  17
  -6   3   0 2954.36 322.282   8
  -6   3   0 2680.67 390.119  18
  -6   3   1-257.395 141.971  20
  -6   3   1-93.9435 100.765   5
  -6   3   1 103.997 111.563  19
  -6   3   1 95.3700 83.1485  17
  -6   3   1-58.6730 82.9270  18
  -6   3   2 3301.49 421.149  18
  -6   3   2 2860.21 417.553  20
  -6   3   2 2909.96 416.431  19
  -6   3   2 3219.39 404.544  17
  -6   3   2 3280.47 353.315   5
  -6   3   3 128.315 104.524  17
  -6   3   3 244.295 108.163   5
  -6   3   3 277.644 152.425  20
  -6   3   3 84.0517 86.9671  18
  -6   3   3 272.942 137.797  19
  -6   3   4 786.074 215.416  20
  -6   3   4 535.079 171.664  19
  -6   3   4 603.221 166.070   5
  -6   3   4 689.374 202.194  18
  -6   3   4 598.604 179.582  17
  -6   3   5 2422.73 353.797  19
  -6   3   5 2307.03 334.891  18
  -6   3   5 2516.96 381.547  20
  -6   3   5 2658.64 331.884   5
  -6   3   5 2135.36 321.957  17
  -6   3   6 14.6594 68.7602  17
  -6   3   6-38.3988 61.1261  20
  -6   3   6 72.6845 98.8553  19
  -6   3   6-67.5561 72.1285  18
  -6   3   7 51.4651 86.0752  17
  -6   3   7-75.3749 104.662  20
  -6   3   7 82.1078 69.9344  19
  -6   3   7 120.081 82.8038   5
  -6   3   7 88.4505 93.4794  18
  -6   3   8 836.429 203.447   5
  -6   3   9 349.250 135.847   5
  -6   3  10-66.8715 112.935   5
  -6   3  11-66.9498 116.341   5
  -6   4 -13-55.1073 147.856  14
  -6   4 -13 534.744 205.492  10
  -6   4 -12 31.7031 99.2613  14
  -6   4 -12-81.7682 147.789  19
  -6   4 -12 15.6642 133.783  16
  -6   4 -11-52.2828 144.712  14
  -6   4 -11-97.6520 152.516  16
  -6   4 -10 228.693 152.696  16
  -6   4 -10-2.79701 146.429  14
  -6   4  -9 418.557 148.525   4
  -6   4  -7-231.431 150.620  17
  -6   4  -5 309.362 149.734   5
  -6   4  -5 410.080 121.182   8
  -6   4  -4 3044.03 334.614   8
  -6   4  -4 2893.43 448.482  19
  -6   4  -4 2273.59 406.353  20
  -6   4  -4 2874.46 413.955  17
  -6   4  -4 2912.45 445.387  18
  -6   4  -4 3381.69 399.610   5
  -6   4  -3 183.107 129.688  17
  -6   4  -3 209.909 112.448   8
  -6   4  -3 205.042 172.335  18
  -6   4  -3 254.727 130.012  19
  -6   4  -3 349.166 159.049   5
  -6   4  -3 185.278 121.760  20
  -6   4  -2 2897.09 458.235  19
  -6   4  -2 3251.90 464.337  18
  -6   4  -2 3365.73 386.431   5
  -6   4  -2 2841.59 417.796  17
  -6   4  -2 2812.40 464.225  20
  -6   4  -2 3592.93 375.979   8
  -6   4  -1 8239.89 581.557   8
  -6   4  -1 8827.86 619.091   5
  -6   4  -1 7310.82 647.736  17
  -6   4   0 136.617 97.4917  17
  -6   4   0 241.271 102.786   8
  -6   4   1 1107.89 214.063   8
  -6   4   1 926.541 225.287  17
  -6   4   2 495.821 187.987  17
  -6   4   2 608.855 156.488   8
  -6   4   2 619.225 191.337  18
  -6   4   2 601.860 161.753   5
  -6   4   2 427.103 177.301  19
  -6   4   2 406.764 146.761  20
  -6   4   3 1018.68 250.568  17
  -6   4   3 632.407 174.162   8
  -6   4   3 843.784 229.669  19
  -6   4   3 873.756 244.074  20
  -6   4   3 312.416 116.520   5
  -6   4   3 1078.01 268.589  18
  -6   4   4 5545.91 509.943   8
  -6   4   4 5330.86 532.378  17
  -6   4   4 5602.40 493.431   5
  -6   4   4 4980.44 552.568  19
  -6   4   4 5505.90 554.447  18
  -6   4   4 5569.39 592.762  20
  -6   4   5 1721.77 283.268   5
  -6   4   5 1346.93 299.042  18
  -6   4   5 1627.17 309.401  17
  -6   4   5 1310.69 329.879  20
  -6   4   5 1362.38 321.179  19
  -6   4   6 751.516 193.644  17
  -6   4   6 654.463 210.881  20
  -6   4   6 444.919 152.559  18
  -6   4   6 713.170 208.063  19
  -6   4   6 671.922 179.558   5
  -6   4   7 613.105 192.869  17
  -6   4   7 431.524 143.657   5
  -6   4   7 494.315 173.535  20
  -6   4   7 666.272 203.120  19
  -6   4   7 203.416 112.576  18
  -6   4   8-29.8927 67.2660   5
  -6   4   9 372.356 151.178   5
  -6   4  10 33.1000 74.1309   5
  -6   4  11-152.244 119.975   5
  -6   5 -11 177.676 127.074  14
  -6   5 -10-61.9236 108.951  16
  -6   5 -10-73.7782 101.393  18
  -6   5 -10 90.4907 69.7996   4
  -6   5 -10 348.018 247.805  14
  -6   5 -10 91.2714 192.553  19
  -6   5  -9 193.380 145.207   4
  -6   5  -7 109.047 97.8484   8
  -6   5  -6 17.4038 88.9080   5
  -6   5  -6 237.352 123.679   8
  -6   5  -5 6.93938 115.507  17
  -6   5  -5 23.0406 72.4051   8
  -6   5  -4 909.878 266.875  17
  -6   5  -4 800.711 203.867   8
  -6   5  -3 196.563 134.870   8
  -6   5  -3 77.6391 145.404   5
  -6   5  -2 3055.92 364.546   8
  -6   5  -2 3602.63 420.582   5
  -6   5  -1 852.350 241.326   5
  -6   5  -1 329.990 152.455  18
  -6   5  -1 510.886 184.346  17
  -6   5  -1 403.547 170.601  20
  -6   5  -1 953.924 292.678  19
  -6   5   0 2527.44 435.065  20
  -6   5   0 2953.73 368.329   8
  -6   5   0 2451.11 389.971  17
  -6   5   0 3165.19 477.825  19
  -6   5   0 2806.37 362.881   5
  -6   5   0 2227.22 391.148  18
  -6   5   1 1548.62 301.687  17
  -6   5   1 2002.80 305.627   8
  -6   5   1 1551.37 310.260  18
  -6   5   1 1706.28 355.861  20
  -6   5   1 1611.10 334.861  19
  -6   5   2 37.3448 84.7137  17
  -6   5   2 25.5574 84.3944   5
  -6   5   2 3.71992 86.2657  19
  -6   5   2 42.1858 85.0535   8
  -6   5   2-80.0348 120.919  18
  -6   5   2 102.189 94.0540  20
  -6   5   3 560.933 186.725  17
  -6   5   3 1079.31 273.366  20
  -6   5   3 711.196 187.920   8
  -6   5   3 802.548 242.675  19
  -6   5   3 495.135 185.054  18
  -6   5   4 132.448 74.2238  20
  -6   5   4 138.349 90.4010   8
  -6   5   4 416.990 177.826  17
  -6   5   4 105.391 82.8524   5
  -6   5   4 337.375 168.450  18
  -6   5   4 281.188 149.473  19
  -6   5   5 324.626 121.433   5
  -6   5   5 312.840 148.090  17
  -6   5   5 393.923 180.359  18
  -6   5   5 369.149 148.720  20
  -6   5   5 288.516 125.902  19
  -6   5   5 437.879 140.934   8
  -6   5   6 444.428 200.843  20
  -6   5   6 729.025 213.463   8
  -6   5   6 511.945 173.614   5
  -6   5   6 638.853 205.836  18
  -6   5   6 561.653 195.215  19
  -6   5   6 422.585 164.949  17
  -6   5   7-46.2939 97.3964   8
  -6   5   7 108.022 95.1208   5
  -6   5   8 350.150 148.125   8
  -6   5   8 473.349 172.253   5
  -6   5   9 1195.07 261.064   5
  -6   5   9 1526.65 311.083   8
  -6   5  10 63.2399 69.3130   5
  -6   6 -10 158.445 109.322  16
  -6   6 -10 395.067 183.605   4
  -6   6 -10 418.299 221.634  14
  -6   6  -9-60.3163 139.214  18
  -6   6  -9-53.3454 153.810  19
  -6   6  -8 706.977 258.991  19
  -6   6  -8 960.577 285.444  18
  -6   6  -6 602.624 293.486  16
  -6   6  -5 15.8119 84.4507   8
  -6   6  -4 3.63880 114.348   5
  -6   6  -3 1319.79 256.368   8
  -6   6  -2 1418.46 288.702   5
  -6   6  -2 1273.61 251.577   8
  -6   6  -1 300.351 165.978   5
  -6   6  -1 105.252 119.215   8
  -6   6  -1 143.952 81.6049  17
  -6   6   0 154.321 143.294  17
  -6   6   0 305.370 155.006   5
  -6   6   0 160.781 137.590   8
  -6   6   1 1109.16 301.019  17
  -6   6   1 1856.73 320.204   5
  -6   6   3 520.348 185.006   8
  -6   6   4-31.2650 84.3849   5
  -6   6   4 117.135 112.925   8
  -6   6   5 65.7267 80.0751   8
  -6   6   6 225.244 114.964  17
  -6   6   6 151.689 144.948   8
  -6   6   6 79.2787 96.9886   5
  -6   6   7 61.7653 73.4882   5
  -6   6   7 55.0247 74.4878   8
  -6   6   8 208.587 112.232   8
  -6   6   8 315.794 179.449   5
  -6   6   9 777.256 226.741   5
  -6   7  -7 18.1317 103.397  19
  -6   7  -7-174.722 138.413  18
  -6   7  -6 569.159 268.802  19
  -6   7  -6 562.168 177.534   8
  -6   7  -6 729.945 283.115  18
  -6   7  -5 447.564 251.436  16
  -6   7  -4 290.871 113.087   8
  -6   7  -3 442.609 194.738   5
  -6   7  -2 1084.94 237.376   8
  -6   7  -1 1598.24 311.050   5
  -6   7  -1 1495.22 294.654   8
  -6   7   0 279.562 154.036   5
  -6   7   0 273.698 147.606   8
  -6   7   1 155.140 114.686   5
  -6   7   1 172.203 123.319   8
  -6   7   2 160.694 139.828   8
  -6   7   2 120.925 112.219   5
  -6   7   3 206.064 144.511   8
  -6   7   3 157.457 117.656   5
  -6   7   5 367.870 152.274   5
  -6   7   6-32.1841 73.7084   5
  -6   7   6 77.1948 85.9404   8
  -6   7   8-221.547 161.954   5
  -6   8  -5 867.930 316.566  16
  -6   8  -5 513.623 203.965   8
  -6   8  -4 340.071 212.937  19
  -6   8  -4-2.11836 108.267  18
  -6   8  -3 1488.64 393.181  19
  -6   8  -3 2031.08 358.528   8
  -6   8  -3 1527.64 404.546  18
  -6   8  -2 254.207 212.141  18
  -6   8  -2-101.139 148.296  19
  -6   8  -2 252.286 157.763   5
  -6   8  -1 1205.18 284.586   8
  -6   8   0-58.3840 104.076   5
  -6   8   0-68.0896 110.382   8
  -6   8   1 258.518 154.421   5
  -6   8   1-283.095 152.994   8
  -6   8   2 48.6799 98.4427   8
  -6   8   2 139.315 122.943   5
  -6   8   3 371.739 173.750   8
  -6   8   3 188.864 165.875   5
  -6   8   4 247.545 147.301   5
  -6   8   4 46.2260 88.9196   8
  -6   8   5 459.096 151.280   5
  -6   9  -4 175.196 131.711   8
  -6   9  -3 1225.54 296.447   8
  -6   9  -1 586.150 212.543   8
  -5 -15  -7-181.295 103.208  18
  -5 -15  -7-76.7281 107.622  21
  -5 -15  -7 175.989 91.2679  12
  -5 -15  -7 88.2919 89.3245  17
  -5 -15  -7-121.844 99.8274  15
  -5 -15  -6 427.702 263.419  21
  -5 -15  -6 306.898 166.790  17
  -5 -15  -6 379.892 194.497  18
  -5 -15  -6 274.317 154.595  12
  -5 -15  -6 269.472 164.362  15
  -5 -15  -5 72.4072 128.361  17
  -5 -15  -5 197.692 145.439  21
  -5 -15  -5-252.128 138.267  12
  -5 -15  -5 65.0091 67.2621  15
  -5 -15  -5 167.413 176.335  18
  -5 -14  -8 44.3527 71.7633  12
  -5 -14  -8 65.0735 114.069   9
  -5 -14  -8 1.71654 50.4172  15
  -5 -14  -8-189.876 147.232  21
  -5 -14  -8 175.186 124.501  17
  -5 -14  -8 226.387 111.002  18
  -5 -14  -7 82.7049 111.827  17
  -5 -14  -7 80.7903 79.2120  12
  -5 -14  -7-15.0920 78.0219  15
  -5 -14  -7 314.612 205.638  21
  -5 -14  -6 86.2918 82.6644  15
  -5 -14  -6 209.845 154.447  17
  -5 -14  -6 157.318 94.6021   9
  -5 -14  -6 25.9832 105.077  12
  -5 -14  -6 116.707 106.278  18
  -5 -14  -6 263.191 202.672  21
  -5 -14  -5 34.8770 92.3499  18
  -5 -14  -5 124.127 101.017  12
  -5 -14  -5 58.7013 87.1221  17
  -5 -14  -5 165.237 128.325  15
  -5 -14  -5 307.516 189.510  21
  -5 -14  -4-13.9246 84.8285  17
  -5 -14  -4-42.2971 97.4660   9
  -5 -14  -4 52.4140 107.643  21
  -5 -14  -4 8.81248 91.2586  15
  -5 -14  -4 209.850 128.926  12
  -5 -14  -3 115.521 102.066  17
  -5 -14  -3 181.918 102.374  12
  -5 -14  -3 140.955 147.681  21
  -5 -14  -3-104.434 152.315  15
  -5 -14  -3 455.855 237.846   9
  -5 -14  -3 180.099 143.542  18
  -5 -14  -2 971.216 293.797  17
  -5 -14  -2 625.573 211.161  12
  -5 -14  -2 463.681 235.012   9
  -5 -14  -2 651.056 223.916  15
  -5 -14  -2 314.841 173.057  18
  -5 -14  -2 352.673 209.847  21
  -5 -14  -1 11.6948 68.1245   7
  -5 -14   1-152.109 136.701   7
  -5 -14   2-16.8993 76.1077   7
  -5 -13 -15-35.2455 68.5759  10
  -5 -13 -14-23.5091 67.1075  10
  -5 -13 -12 895.007 284.955   9
  -5 -13 -11-214.179 180.545   9
  -5 -13 -10-131.436 107.227   9
  -5 -13  -9-9.76663 65.0098  17
  -5 -13  -9 87.5093 83.8233  12
  -5 -13  -9-67.7052 75.8370  15
  -5 -13  -9 191.441 163.859  21
  -5 -13  -9 212.571 105.214  18
  -5 -13  -8 141.131 120.396  18
  -5 -13  -8-132.201 141.518   9
  -5 -13  -8 77.3866 48.0327  17
  -5 -13  -8 185.718 108.269  12
  -5 -13  -8 133.973 89.1837  15
  -5 -13  -7 90.5059 82.2673  18
  -5 -13  -7 34.3544 88.3307  15
  -5 -13  -7 22.6991 82.1625  12
  -5 -13  -7-59.1017 119.540  21
  -5 -13  -7-46.4923 58.2825  17
  -5 -13  -6 88.3099 51.8879  12
  -5 -13  -6 51.3443 84.8719  15
  -5 -13  -6-61.6361 154.611   9
  -5 -13  -6 21.3114 64.6996  17
  -5 -13  -6-24.8805 86.5086  21
  -5 -13  -6-45.9852 93.8115  18
  -5 -13  -5 129.579 195.934  21
  -5 -13  -5-36.1176 84.6236  15
  -5 -13  -5 202.558 90.9721   9
  -5 -13  -5 86.6183 77.6947  12
  -5 -13  -5 44.2804 63.8597  17
  -5 -13  -5 93.0353 107.824  18
  -5 -13  -4 168.791 131.006  17
  -5 -13  -4 122.813 143.186  12
  -5 -13  -4 136.792 101.912  15
  -5 -13  -4 128.403 104.787  18
  -5 -13  -4-292.131 180.727  21
  -5 -13  -3-9.29318 92.4250  15
  -5 -13  -3 343.345 169.901  17
  -5 -13  -3 308.152 140.416  12
  -5 -13  -3-60.7611 77.0250  18
  -5 -13  -3 338.704 220.914  21
  -5 -13  -3 395.438 199.890   9
  -5 -13  -2-303.202 185.927  21
  -5 -13  -2 64.7014 98.1387  15
  -5 -13  -2 149.213 99.0360  12
  -5 -13  -2 202.216 129.615   9
  -5 -13  -2 162.624 137.516  17
  -5 -13  -2 254.519 158.369  18
  -5 -13  -1 232.779 134.084  17
  -5 -13  -1 657.085 274.318  21
  -5 -13  -1 707.927 254.726   9
  -5 -13  -1 365.673 143.798  15
  -5 -13  -1 306.390 138.545  12
  -5 -13  -1 426.948 211.323  18
  -5 -13   0-4.17107 76.4853  17
  -5 -13   0 58.0861 102.754   7
  -5 -13   0 64.3700 84.7888  15
  -5 -13   0-53.7031 145.495   9
  -5 -13   0 18.2367 93.8101  18
  -5 -13   0 12.1331 139.106  21
  -5 -13   0 150.938 102.801  12
  -5 -13   1 616.184 230.658  15
  -5 -13   1 506.388 250.464  21
  -5 -13   1 323.853 180.282  12
  -5 -13   1 634.383 197.711   7
  -5 -13   1 416.032 205.163  18
  -5 -13   1 546.239 230.904  17
  -5 -13   2 79.4125 77.0893   7
  -5 -13   3-65.0231 68.2861   7
  -5 -12 -15 24.2243 81.1000  10
  -5 -12 -14 133.147 101.806  10
  -5 -12 -13 89.6845 106.508   9
  -5 -12 -13 234.832 102.462  10
  -5 -12 -12 294.309 127.095  10
  -5 -12 -12 72.6068 93.4183   9
  -5 -12 -11 82.1066 120.487  13
  -5 -12 -11 8.19083 90.6578   9
  -5 -12 -11 92.8820 82.7757  10
  -5 -12 -10 86.3590 125.534  13
  -5 -12 -10 98.2324 127.029   9
  -5 -12 -10-25.6796 41.7555  10
  -5 -12  -9-39.1217 85.5641  17
  -5 -12  -9 81.0549 78.5306  15
  -5 -12  -9 113.205 96.7460  12
  -5 -12  -9-32.3584 73.4762  18
  -5 -12  -9 137.914 147.070  21
  -5 -12  -8 26.8366 73.0597  15
  -5 -12  -8 116.218 163.033   9
  -5 -12  -8 6.95637 51.8393  17
  -5 -12  -8 8.87318 53.6841  12
  -5 -12  -8 150.941 104.380  18
  -5 -12  -7 1051.22 219.263  12
  -5 -12  -7 495.760 170.594  21
  -5 -12  -7 777.169 210.267  17
  -5 -12  -7 757.336 209.235  15
  -5 -12  -7 819.944 222.378  18
  -5 -12  -6 190.452 127.234  17
  -5 -12  -6 355.275 176.602  21
  -5 -12  -6 373.694 131.798  18
  -5 -12  -6 220.640 109.373  12
  -5 -12  -6 357.274 152.190  15
  -5 -12  -5 372.977 172.322  21
  -5 -12  -5 256.075 150.883  17
  -5 -12  -5 285.977 112.727  15
  -5 -12  -5 374.985 155.564  12
  -5 -12  -5 101.891 114.234   9
  -5 -12  -5 291.145 182.699  18
  -5 -12  -4 952.491 222.857  12
  -5 -12  -4 785.216 225.755  17
  -5 -12  -4 1089.79 259.654   9
  -5 -12  -4 894.474 229.095  15
  -5 -12  -4 528.831 229.682  21
  -5 -12  -4 561.166 206.595  18
  -5 -12  -3 194.253 136.548  15
  -5 -12  -3 343.834 180.897   9
  -5 -12  -3 355.769 173.439  18
  -5 -12  -3 456.068 249.674  21
  -5 -12  -3 166.536 107.385  12
  -5 -12  -3 469.062 196.367  17
  -5 -12  -2 1696.18 310.688  12
  -5 -12  -2 1769.69 328.627  15
  -5 -12  -2 1876.27 302.287   7
  -5 -12  -2 1934.02 419.309  21
  -5 -12  -2 1851.09 369.306   9
  -5 -12  -2 1975.00 384.879  18
  -5 -12  -2 1904.29 356.060  17
  -5 -12  -1-50.8964 105.428  17
  -5 -12  -1 234.937 162.464   9
  -5 -12  -1 95.2353 93.6331  15
  -5 -12  -1 83.4495 92.0564  12
  -5 -12  -1-4.10468 75.2459  18
  -5 -12  -1 179.941 109.117  21
  -5 -12   0 228.327 132.578   7
  -5 -12   0-34.1052 97.4263  15
  -5 -12   0 178.415 124.831  17
  -5 -12   0 33.8314 69.0525  12
  -5 -12   0 99.8120 69.4860  18
  -5 -12   0 7.95474 138.156  21
  -5 -12   1 227.556 114.658   7
  -5 -12   1 169.960 136.952  17
  -5 -12   1 60.4513 88.3011  15
  -5 -12   1 64.8243 77.7381  18
  -5 -12   1-169.925 174.706  21
  -5 -12   1-10.2041 64.3565  12
  -5 -12   2-42.2429 141.258  21
  -5 -12   2-37.9631 119.055  17
  -5 -12   2-53.2234 78.7558  12
  -5 -12   2 54.4810 65.1831   7
  -5 -12   2 112.394 111.236  15
  -5 -12   2-28.8312 81.4585  18
  -5 -12   3 241.931 166.936  15
  -5 -12   3 154.915 152.418  17
  -5 -12   3-2.40232 116.342  21
  -5 -12   3-16.1182 88.4047  12
  -5 -12   3 70.5384 89.8833   7
  -5 -12   3-70.3125 148.320  18
  -5 -12   4 43.0730 93.3786  18
  -5 -12   4 68.9031 103.544  17
  -5 -12   4 2.42779 128.875  15
  -5 -12   4 98.9223 104.042  21
  -5 -12   4-7.94574 74.8038  12
  -5 -12   4 38.4290 91.0132   7
  -5 -12   5 170.914 119.827   7
  -5 -11 -16 184.105 140.466  10
  -5 -11 -15 126.458 104.775  10
  -5 -11 -15 407.128 204.051   9
  -5 -11 -14 483.824 171.132  10
  -5 -11 -14 968.619 262.603   9
  -5 -11 -13 89.8115 142.992   9
  -5 -11 -13 123.731 82.0895  10
  -5 -11 -12 2.81767 66.6571  10
  -5 -11 -12 23.7606 106.870   9
  -5 -11 -11-16.7351 45.2939  10
  -5 -11 -11 64.6881 65.1035   9
  -5 -11 -11 151.815 114.792  13
  -5 -11 -10 134.477 86.5594  10
  -5 -11 -10 343.503 138.743  18
  -5 -11 -10 109.573 82.1185  15
  -5 -11 -10 213.162 101.059   9
  -5 -11 -10 322.130 128.873  17
  -5 -11 -10 223.933 136.121  13
  -5 -11  -9 379.069 175.127  21
  -5 -11  -9 433.528 125.573  10
  -5 -11  -9 439.258 133.552  15
  -5 -11  -9 478.376 136.731  12
  -5 -11  -9 529.868 160.967  13
  -5 -11  -9 469.456 151.294  17
  -5 -11  -9 436.357 150.789  18
  -5 -11  -8 410.165 136.999  15
  -5 -11  -8 657.380 168.392  13
  -5 -11  -8 995.524 266.921   9
  -5 -11  -8 531.669 143.655  12
  -5 -11  -8 626.433 150.272  10
  -5 -11  -8 508.120 210.936  21
  -5 -11  -8 740.041 207.139  18
  -5 -11  -8 676.837 176.512  17
  -5 -11  -7 337.210 113.902  13
  -5 -11  -7 286.621 92.8398  10
  -5 -11  -7 157.763 90.7823  12
  -5 -11  -7 244.897 103.266  17
  -5 -11  -7 458.458 167.973  15
  -5 -11  -7 129.054 78.0780  18
  -5 -11  -6 692.590 193.575  17
  -5 -11  -6 747.957 190.326  12
  -5 -11  -6 706.357 183.632  15
  -5 -11  -6 595.327 181.919  18
  -5 -11  -6 476.391 171.012  21
  -5 -11  -5 452.759 153.367  17
  -5 -11  -5 563.364 165.035   9
  -5 -11  -5 891.128 209.189  12
  -5 -11  -5 743.627 196.918  15
  -5 -11  -5 975.550 254.001  21
  -5 -11  -5 682.380 200.352  18
  -5 -11  -4 883.042 220.025  12
  -5 -11  -4 727.518 197.655  15
  -5 -11  -4 558.329 178.223   9
  -5 -11  -4 570.613 186.204  17
  -5 -11  -4 682.656 233.442  21
  -5 -11  -4 480.092 166.228  18
  -5 -11  -3 1656.09 294.450  15
  -5 -11  -3 1727.01 334.908   9
  -5 -11  -3 1890.24 391.568  21
  -5 -11  -3 1905.60 336.667  17
  -5 -11  -3 1766.04 287.671  12
  -5 -11  -3 2250.75 372.012  18
  -5 -11  -2 110.728 135.804  17
  -5 -11  -2 312.469 149.930   9
  -5 -11  -2 355.919 141.019   7
  -5 -11  -2 209.652 140.211  21
  -5 -11  -2 373.683 158.418  12
  -5 -11  -2 236.866 145.173  15
  -5 -11  -2 330.207 172.585  18
  -5 -11  -1 5384.05 672.624  21
  -5 -11  -1 5858.82 580.108  15
  -5 -11  -1 5714.71 605.425   9
  -5 -11  -1 5463.78 589.466  18
  -5 -11  -1 5790.55 591.573  17
  -5 -11  -1 5839.43 510.303   7
  -5 -11  -1 4877.35 501.776  12
  -5 -11   0 147.527 134.367  12
  -5 -11   0 195.935 104.565   7
  -5 -11   0 108.444 130.703  21
  -5 -11   0 409.479 161.354  15
  -5 -11   0 31.7357 98.7386  18
  -5 -11   0 259.071 160.697  17
  -5 -11   1 123.948 95.1868  12
  -5 -11   1 161.786 104.912  18
  -5 -11   1 292.529 154.322  17
  -5 -11   1 88.3640 102.378  15
  -5 -11   1 7.49390 82.3483  21
  -5 -11   1 108.198 84.6247   7
  -5 -11   2-12.5929 76.8387  21
  -5 -11   2 30.9988 76.3784  17
  -5 -11   2 123.519 116.292  15
  -5 -11   2 165.269 100.058  12
  -5 -11   2-9.96844 76.6201  18
  -5 -11   2 123.334 53.3894   7
  -5 -11   3 131.777 92.0470  12
  -5 -11   3-36.2141 130.148  21
  -5 -11   3 23.7705 80.5313  15
  -5 -11   3 131.382 119.596  17
  -5 -11   3-112.003 113.626  18
  -5 -11   3 159.879 137.003   7
  -5 -11   4 256.024 222.122  21
  -5 -11   4 181.138 105.494  15
  -5 -11   4 221.800 121.864   7
  -5 -11   4 105.397 107.470  18
  -5 -11   4-22.9760 94.4817  17
  -5 -11   4 174.332 139.568  12
  -5 -11   5-38.2823 94.5086  17
  -5 -11   5 38.7910 96.2068  12
  -5 -11   5 117.767 112.940  18
  -5 -11   5 111.725 89.8559   7
  -5 -11   5 162.139 177.954  21
  -5 -11   5 97.0909 104.536  15
  -5 -11   6 156.599 116.944   7
  -5 -11   6 20.1675 184.653  21
  -5 -11   6-21.6552 89.2975  12
  -5 -11   6 60.8006 126.369  17
  -5 -11   6-84.9199 109.322  15
  -5 -11   6 226.265 163.364  18
  -5 -10 -16 229.684 136.144  10
  -5 -10 -15-4.61098 74.2377   9
  -5 -10 -15 132.599 101.015  10
  -5 -10 -14 472.304 159.366  10
  -5 -10 -14 209.122 157.317   9
  -5 -10 -13 249.668 162.006   9
  -5 -10 -13 177.572 109.773  10
  -5 -10 -12 441.793 151.185  10
  -5 -10 -12 247.814 166.784   9
  -5 -10 -11 196.437 121.512  10
  -5 -10 -11 148.521 90.4930   9
  -5 -10 -10 83.5140 52.0106  10
  -5 -10 -10 310.158 101.133  17
  -5 -10 -10 411.738 148.666  18
  -5 -10 -10 449.933 176.743   9
  -5 -10 -10 227.417 98.8744  19
  -5 -10 -10 331.128 140.988  21
  -5 -10 -10 346.539 116.111  15
  -5 -10  -9 104.656 72.2154  15
  -5 -10  -9 0.72643 58.6507  21
  -5 -10  -9 18.9563 57.3662  10
  -5 -10  -9 147.851 109.326  13
  -5 -10  -9-49.5924 85.7934  17
  -5 -10  -9 147.436 87.1761  18
  -5 -10  -8 21.9220 67.8589  18
  -5 -10  -8-17.2144 87.2231  17
  -5 -10  -8 21.1859 46.2451  10
  -5 -10  -8-103.510 99.5597   9
  -5 -10  -8-12.8680 57.0440  15
  -5 -10  -8-58.7836 62.2434  21
  -5 -10  -8-24.7301 53.2849  13
  -5 -10  -8-72.8789 48.3735  12
  -5 -10  -7 3266.56 350.743  12
  -5 -10  -7 3185.89 378.342  17
  -5 -10  -7 2853.87 284.149  10
  -5 -10  -7 2933.58 349.334  15
  -5 -10  -7 2980.36 444.623  21
  -5 -10  -7 2875.26 306.678  13
  -5 -10  -7 3005.93 379.838  18
  -5 -10  -6 1364.84 239.738  15
  -5 -10  -6 1654.71 224.912  13
  -5 -10  -6 1681.68 258.220  12
  -5 -10  -6 1586.47 264.680  17
  -5 -10  -6 1459.13 193.114  10
  -5 -10  -6 1352.73 261.296  18
  -5 -10  -5 658.350 185.940  17
  -5 -10  -5 722.672 181.101  12
  -5 -10  -5 893.791 262.270  21
  -5 -10  -5 721.183 186.441  15
  -5 -10  -5 1073.54 243.102   9
  -5 -10  -5 853.654 217.365  18
  -5 -10  -5 925.373 141.449  10
  -5 -10  -5 783.078 141.906  13
  -5 -10  -4 713.777 195.625  17
  -5 -10  -4 599.232 176.717  15
  -5 -10  -4 705.391 222.982   9
  -5 -10  -4 622.262 217.439  21
  -5 -10  -4 713.917 207.840  18
  -5 -10  -4 651.965 180.716  12
  -5 -10  -3 5041.33 527.505   9
  -5 -10  -3 4983.93 511.832  17
  -5 -10  -3 5115.42 501.097  15
  -5 -10  -3 5303.00 484.062  12
  -5 -10  -3 4750.68 583.730  21
  -5 -10  -3 5033.32 521.878  18
  -5 -10  -2-72.3284 56.5614  17
  -5 -10  -2 93.9890 84.7333  15
  -5 -10  -2 72.1176 144.008  21
  -5 -10  -2-85.7177 64.2717  18
  -5 -10  -2 16.7242 103.384   9
  -5 -10  -2-46.4411 56.7643  12
  -5 -10  -2 93.8934 83.7686   7
  -5 -10  -1 445.967 152.631  17
  -5 -10  -1 341.626 142.791  18
  -5 -10  -1 420.355 141.150   7
  -5 -10  -1 188.918 114.598  12
  -5 -10  -1 294.508 163.631  21
  -5 -10  -1 530.164 166.686  15
  -5 -10   0 431.056 167.475  18
  -5 -10   0 105.448 81.9882  17
  -5 -10   0 110.325 118.025  21
  -5 -10   0 282.643 110.153   7
  -5 -10   0 198.770 97.4487  15
  -5 -10   0 478.008 161.808  12
  -5 -10   1 144.290 136.104  18
  -5 -10   1 321.226 137.296  15
  -5 -10   1 376.521 134.984   7
  -5 -10   1 261.612 137.375  21
  -5 -10   1 320.401 140.188  12
  -5 -10   1 563.828 183.314  17
  -5 -10   2 1876.27 315.259  12
  -5 -10   2 1876.81 329.003  15
  -5 -10   2 1587.98 342.435  18
  -5 -10   2 1982.53 355.528  17
  -5 -10   2 2276.16 336.784   7
  -5 -10   2 1107.64 303.964  21
  -5 -10   3 34.9085 72.8504  15
  -5 -10   3 82.9321 84.8733  12
  -5 -10   3 128.766 120.977  18
  -5 -10   3-73.7562 102.301  21
  -5 -10   3-30.1569 85.5821  17
  -5 -10   3 24.9512 57.7267   7
  -5 -10   4 7.64651 73.8749  15
  -5 -10   4-5.30541 79.2066  12
  -5 -10   4-116.312 138.072  21
  -5 -10   4 97.8378 88.2898  17
  -5 -10   4-23.0552 68.3408   7
  -5 -10   4-101.159 106.646  18
  -5 -10   5 118.963 161.680  21
  -5 -10   5-17.9215 111.676  18
  -5 -10   5-93.7023 101.038  15
  -5 -10   5-55.3494 76.4049  17
  -5 -10   5 70.7770 84.1028   7
  -5 -10   5-72.5894 121.501  12
  -5 -10   6 0.70558 87.7581  17
  -5 -10   6-127.125 174.295  21
  -5 -10   6-10.1492 63.0937   7
  -5 -10   6-9.99803 50.4478  12
  -5 -10   6 6.58810 87.4254  15
  -5 -10   6 137.953 137.643  18
  -5 -10   7 265.696 179.218  15
  -5 -10   7 107.184 123.570  12
  -5 -10   7-240.557 197.292  21
  -5 -10   7-20.9134 59.6360   7
  -5 -10   7 3.44016 85.0663  17
  -5 -10   7 43.7871 121.115  18
  -5 -10   8 153.163 178.571  15
  -5 -10   8-33.6231 143.272  21
  -5 -10   8-66.4844 148.288  17
  -5 -10   8-45.6214 67.3428  12
  -5 -10   8 239.057 174.725  18
  -5  -9 -17 163.498 122.905  10
  -5  -9 -16 59.1006 95.2370   9
  -5  -9 -16 135.377 90.9085  10
  -5  -9 -15-19.8704 87.3209  10
  -5  -9 -15 127.194 147.666   9
  -5  -9 -14 5.73726 82.8127  16
  -5  -9 -14-89.2276 95.0850   9
  -5  -9 -14 33.8559 59.0057  10
  -5  -9 -13 162.541 113.197  10
  -5  -9 -13 276.379 174.091   9
  -5  -9 -13 17.2951 63.9209  16
  -5  -9 -12 53.3886 93.0703   9
  -5  -9 -12 108.036 49.8489  16
  -5  -9 -12 13.1695 47.9682  10
  -5  -9 -11 32.3241 44.8079  16
  -5  -9 -11 147.740 122.556   9
  -5  -9 -11 217.259 85.6363  15
  -5  -9 -11 138.992 78.5502  21
  -5  -9 -11 145.232 78.9549  17
  -5  -9 -11 156.139 77.9067  19
  -5  -9 -11 193.049 85.7642  18
  -5  -9 -11 84.2709 71.9639  10
  -5  -9 -10 213.829 88.3796  17
  -5  -9 -10 77.3430 63.6408  10
  -5  -9 -10 273.330 101.875  15
  -5  -9 -10 136.847 104.069   9
  -5  -9 -10 239.923 77.5429  19
  -5  -9 -10 233.238 125.882  21
  -5  -9 -10 271.908 99.4691  18
  -5  -9  -9 359.771 105.872  10
  -5  -9  -9 350.997 117.404  19
  -5  -9  -9 230.146 114.637  21
  -5  -9  -9 454.741 134.188  17
  -5  -9  -9 405.869 126.933  18
  -5  -9  -9 375.671 111.316  15
  -5  -9  -8 358.075 123.457  17
  -5  -9  -8 528.326 142.884  15
  -5  -9  -8 572.561 200.594  21
  -5  -9  -8 504.046 166.004  18
  -5  -9  -7 6027.51 502.907  17
  -5  -9  -7 6547.80 482.115  12
  -5  -9  -7 6261.57 489.192  15
  -5  -9  -7 5674.27 567.106  21
  -5  -9  -7 6147.41 515.545  18
  -5  -9  -6 1882.21 271.569  15
  -5  -9  -6 1791.52 283.710  17
  -5  -9  -6 1937.28 232.710  13
  -5  -9  -6 1676.90 246.165  12
  -5  -9  -6 1630.60 323.768  21
  -5  -9  -6 1714.51 286.114  18
  -5  -9  -5 7146.64 561.762  17
  -5  -9  -5 7244.98 575.861  18
  -5  -9  -5 6840.94 398.741  13
  -5  -9  -5 6881.98 533.159  15
  -5  -9  -5 7230.43 525.734  12
  -5  -9  -5 7682.44 609.059   9
  -5  -9  -4 90.9457 77.3954  17
  -5  -9  -4 212.334 136.305  18
  -5  -9  -4 92.7449 68.2019  15
  -5  -9  -4 196.349 76.8324  13
  -5  -9  -4 359.465 178.386  21
  -5  -9  -4 5.72654 55.9530  12
  -5  -9  -3 2069.61 322.695   9
  -5  -9  -3 2197.93 304.655  15
  -5  -9  -3 2104.64 174.040  13
  -5  -9  -3 2201.10 318.435  17
  -5  -9  -3 2413.96 300.603  12
  -5  -9  -3 2401.30 393.252  21
  -5  -9  -3 2110.64 324.017  18
  -5  -9  -2 1495.56 251.883  12
  -5  -9  -2 1304.35 270.792   9
  -5  -9  -2 1605.90 288.554  17
  -5  -9  -2 1393.67 259.040  15
  -5  -9  -2 1908.76 268.676   7
  -5  -9  -2 1634.68 337.099  21
  -5  -9  -2 1274.26 262.430  18
  -5  -9  -1 364.142 158.636  21
  -5  -9  -1 581.415 189.516  17
  -5  -9  -1 446.998 144.452  12
  -5  -9  -1 652.509 153.751   7
  -5  -9  -1 413.748 138.869  15
  -5  -9  -1 535.821 177.880  18
  -5  -9   0 385.547 139.624  18
  -5  -9   0 493.226 171.818  21
  -5  -9   0 217.145 96.5828  15
  -5  -9   0 356.680 159.543  17
  -5  -9   0 274.598 124.279  12
  -5  -9   0 289.173 114.386   7
  -5  -9   1 126.747 110.800  18
  -5  -9   1 50.7185 71.6632  21
  -5  -9   1 12.0875 61.5115  17
  -5  -9   1 230.974 126.068  12
  -5  -9   1 26.2332 64.7422   7
  -5  -9   1-1.93461 70.4233  15
  -5  -9   2 1634.14 265.169   7
  -5  -9   2 1841.17 300.859  12
  -5  -9   2 1212.42 254.617  15
  -5  -9   2 1423.38 336.643  21
  -5  -9   2 1612.96 304.255  17
  -5  -9   2 1750.77 325.826  18
  -5  -9   3 256.318 137.124   7
  -5  -9   3 104.593 114.232  21
  -5  -9   3 304.538 155.205  17
  -5  -9   3 221.408 114.683  15
  -5  -9   3 364.053 166.881  18
  -5  -9   3 264.760 112.595  12
  -5  -9   4-98.4713 111.130   7
  -5  -9   4-56.5073 90.4273  21
  -5  -9   4 47.0052 84.7310  18
  -5  -9   4-38.6303 74.2101  15
  -5  -9   4 123.680 77.9298  12
  -5  -9   4-57.6479 97.2516  17
  -5  -9   5 243.879 137.572  17
  -5  -9   5-4.01851 54.7198  15
  -5  -9   5 89.2071 102.146  12
  -5  -9   5 138.557 112.980   7
  -5  -9   5 217.168 140.876  18
  -5  -9   5 186.784 133.058  21
  -5  -9   6 238.323 135.856  17
  -5  -9   6 80.9678 142.857  21
  -5  -9   6 297.810 158.927  18
  -5  -9   6 210.303 119.614   7
  -5  -9   6 1.00060 64.2895  15
  -5  -9   6 143.410 100.482  12
  -5  -9   7 512.913 179.834   7
  -5  -9   7 310.102 177.281  18
  -5  -9   7 261.183 119.781  17
  -5  -9   7 197.117 111.305  12
  -5  -9   7 446.525 186.380  15
  -5  -9   7 78.5127 99.8977  21
  -5  -9   8 446.421 187.431   7
  -5  -9   8 268.129 199.641  21
  -5  -9   8 306.452 152.652  15
  -5  -9   8 308.371 180.213  18
  -5  -9   8 150.504 103.589  12
  -5  -9   8 175.069 127.328  17
  -5  -9   9 580.100 233.446  17
  -5  -9   9 476.676 223.888  21
  -5  -9   9 590.179 204.817  15
  -5  -9   9 734.261 245.363  18
  -5  -9   9 503.701 185.620  12
  -5  -9  10-12.9619 99.3317  18
  -5  -9  10-141.215 166.014  17
  -5  -9  10-91.4653 113.138  15
  -5  -9  10-32.5705 91.7687  12
  -5  -9  10 191.998 174.446  21
  -5  -8 -19 36.2320 99.8015  16
  -5  -8 -18 36.9783 91.8741  16
  -5  -8 -17 124.802 121.435  10
  -5  -8 -17-29.0093 80.7593   9
  -5  -8 -17-85.8035 142.775  16
  -5  -8 -16 379.136 162.369  10
  -5  -8 -16 89.2898 130.273   9
  -5  -8 -15-73.5665 79.2918  10
  -5  -8 -15 232.647 148.857   9
  -5  -8 -14 268.719 146.194   9
  -5  -8 -14 377.030 145.499  10
  -5  -8 -13 126.360 107.508   9
  -5  -8 -13-35.5442 81.0470  10
  -5  -8 -12 308.415 154.459   9
  -5  -8 -11 1304.73 205.366  17
  -5  -8 -11 1207.34 194.008  15
  -5  -8 -11 1058.37 241.494   9
  -5  -8 -11 1050.17 215.001  21
  -5  -8 -11 1157.99 211.599  19
  -5  -8 -11 1079.18 190.629  18
  -5  -8 -10-30.3471 104.645  21
  -5  -8 -10 45.9686 61.5163  15
  -5  -8 -10 25.7110 57.8597  19
  -5  -8 -10 85.3324 76.3534  17
  -5  -8 -10 95.7220 64.2747  10
  -5  -8 -10 201.061 79.5465  16
  -5  -8 -10 140.846 90.5440  18
  -5  -8 -10 27.2711 91.9819   9
  -5  -8  -9 4233.14 382.164  10
  -5  -8  -9 3892.39 302.603  16
  -5  -8  -9 4515.83 397.569  17
  -5  -8  -9 4138.47 388.321  18
  -5  -8  -9 4636.40 387.890  15
  -5  -8  -9 4471.09 469.999   9
  -5  -8  -9 4285.13 408.719  19
  -5  -8  -9 3980.27 439.394  21
  -5  -8  -8 9902.94 619.792  18
  -5  -8  -8 9718.30 636.592  19
  -5  -8  -8 10412.6 617.523  17
  -5  -8  -8 10841.2 589.679  10
  -5  -8  -8 10444.5 598.173  15
  -5  -8  -8 10974.5 739.383  21
  -5  -8  -7 4880.86 432.868  17
  -5  -8  -7 5136.63 381.858  10
  -5  -8  -7 4757.66 434.578  18
  -5  -8  -7 5361.87 491.298   9
  -5  -8  -7 5098.63 428.376  15
  -5  -8  -6 133.058 89.1859  12
  -5  -8  -6 65.6186 80.3938  17
  -5  -8  -6-9.70478 16.5146  16
  -5  -8  -6 45.8437 71.3883  15
  -5  -8  -6 151.684 108.694   9
  -5  -8  -6 226.627 126.585  18
  -5  -8  -6 117.936 116.469  21
  -5  -8  -5 2230.80 352.112  21
  -5  -8  -5 2394.45 338.392   9
  -5  -8  -5 1707.05 262.124  17
  -5  -8  -5 2104.53 123.540   5
  -5  -8  -5 1886.23 263.675  15
  -5  -8  -5 2111.58 302.231  18
  -5  -8  -5 2041.73 214.224  10
  -5  -8  -5 2153.98 268.460  12
  -5  -8  -4 29.8326 51.4598  15
  -5  -8  -4 2.21176 51.0388  12
  -5  -8  -4 75.0798 84.3347   9
  -5  -8  -4 79.5830 49.6653  10
  -5  -8  -4 17.7776 71.6693  17
  -5  -8  -4 48.6906 52.1517  18
  -5  -8  -3 2825.55 222.127  10
  -5  -8  -3 3037.05 366.199   9
  -5  -8  -3 2518.78 335.342  18
  -5  -8  -3 3159.68 350.496  15
  -5  -8  -3 2757.66 320.394  12
  -5  -8  -3 2603.55 336.250  17
  -5  -8  -2 569.465 95.1576  10
  -5  -8  -2 504.474 144.798  12
  -5  -8  -2 495.456 165.032  18
  -5  -8  -2 404.342 134.717  15
  -5  -8  -2 280.734 133.835   9
  -5  -8  -2 570.928 140.572   7
  -5  -8  -2 265.816 128.265  21
  -5  -8  -2 437.652 157.333  17
  -5  -8  -1 574.525 172.400  18
  -5  -8  -1 696.792 96.3783  10
  -5  -8  -1 501.339 150.770  17
  -5  -8  -1 862.246 192.053  15
  -5  -8  -1 680.467 171.483  12
  -5  -8  -1 1155.02 283.475  21
  -5  -8  -1 677.371 164.381   7
  -5  -8   0 408.257 138.975  15
  -5  -8   0 409.864 134.012  17
  -5  -8   0 644.159 213.231  21
  -5  -8   0 382.942 134.682  18
  -5  -8   0 427.494 67.8212  10
  -5  -8   0 423.158 136.255  12
  -5  -8   0 676.103 172.128   7
  -5  -8   1 96.5241 72.8189  12
  -5  -8   1 140.896 106.382  17
  -5  -8   1 36.1529 75.5645  15
  -5  -8   1 32.9061 106.939  21
  -5  -8   1 225.185 113.662   7
  -5  -8   1 139.682 108.910  18
  -5  -8   2-180.878 108.958  15
  -5  -8   2-69.1790 75.3182   7
  -5  -8   2 24.6750 76.7696  12
  -5  -8   2 67.8393 55.0012  17
  -5  -8   2-114.888 158.285  21
  -5  -8   2-27.2318 82.3013  18
  -5  -8   3 159.992 142.644  21
  -5  -8   3 51.6701 89.1082  12
  -5  -8   3 55.3659 63.8486  17
  -5  -8   3-27.7695 78.8160  15
  -5  -8   3 128.819 86.8917   7
  -5  -8   3 272.051 155.985  18
  -5  -8   4 1025.80 221.612   7
  -5  -8   4 944.778 225.129  17
  -5  -8   4 1071.00 224.853  15
  -5  -8   4 1219.45 239.272  12
  -5  -8   4 934.932 230.218  18
  -5  -8   4 629.401 227.454  21
  -5  -8   5-26.7146 60.8247  15
  -5  -8   5-70.8297 132.883  21
  -5  -8   5-120.767 77.8151  18
  -5  -8   5 56.6240 72.7428  17
  -5  -8   5 24.9099 58.7275   7
  -5  -8   5 32.9419 57.9607  12
  -5  -8   6 26.8718 69.8224  15
  -5  -8   6-295.986 230.964  21
  -5  -8   6-88.4119 124.346  17
  -5  -8   6 34.4819 69.6108  12
  -5  -8   6-90.5798 144.457  18
  -5  -8   6-118.264 86.4071   7
  -5  -8   7-30.1752 79.2354  18
  -5  -8   7 131.627 78.5215  17
  -5  -8   7 266.180 126.309   7
  -5  -8   7 223.088 114.372  12
  -5  -8   7 112.891 117.113  21
  -5  -8   7 151.511 99.3593  15
  -5  -8   8-80.7246 123.337  12
  -5  -8   8 4.04695 69.4110  17
  -5  -8   8 53.7391 76.9781  15
  -5  -8   8 140.940 86.3625  21
  -5  -8   8 59.6053 57.1094   7
  -5  -8   8-70.6319 111.658  18
  -5  -8   9 301.710 138.240  15
  -5  -8   9 376.539 156.423  18
  -5  -8   9 297.582 149.639   7
  -5  -8   9 199.230 77.6916  17
  -5  -8   9 227.215 147.113  21
  -5  -8   9 393.460 154.810  12
  -5  -8  10 246.751 162.846  18
  -5  -8  10 106.449 109.946  15
  -5  -8  10 89.0292 106.083  12
  -5  -8  10 95.6911 111.211  17
  -5  -8  10 96.4410 84.4672  21
  -5  -8  11-116.878 180.249  21
  -5  -8  11 357.348 184.783  15
  -5  -8  11 18.1393 113.497  17
  -5  -8  11 72.2009 96.7644  18
  -5  -8  11-31.6760 82.3886  12
  -5  -7 -17 25.5812 93.4122   9
  -5  -7 -17 226.853 131.327  10
  -5  -7 -16 95.1337 70.6761  16
  -5  -7 -16 41.1730 76.8322   9
  -5  -7 -16-119.406 132.988  10
  -5  -7 -15 6.99623 74.2219  16
  -5  -7 -15 21.1934 63.7342   9
  -5  -7 -15-162.923 144.251  10
  -5  -7 -14 275.008 143.363  16
  -5  -7 -14 195.044 114.310   9
  -5  -7 -14 196.694 145.389  14
  -5  -7 -13 128.419 94.8977  16
  -5  -7 -13-39.6564 74.1092   9
  -5  -7 -13 27.6791 80.8010  14
  -5  -7 -12 754.765 185.369  14
  -5  -7 -12 882.574 194.639  10
  -5  -7 -12 1020.82 209.958  16
  -5  -7 -12 958.829 230.665   9
  -5  -7 -12 881.555 200.711  21
  -5  -7 -12 887.645 172.274  19
  -5  -7 -12 1049.17 183.772  17
  -5  -7 -12 871.777 175.591  20
  -5  -7 -12 1013.16 183.190  18
  -5  -7 -11 3862.40 409.827  14
  -5  -7 -11 3707.39 392.547  10
  -5  -7 -11 3708.20 351.355  18
  -5  -7 -11 3662.34 356.005  19
  -5  -7 -11 3820.79 407.954  21
  -5  -7 -11 3582.45 363.115  16
  -5  -7 -11 4115.42 447.808   9
  -5  -7 -11 3703.73 344.981  17
  -5  -7 -10 1545.71 226.161  16
  -5  -7 -10 1625.16 252.104  10
  -5  -7 -10 1731.54 226.245  15
  -5  -7 -10 1576.51 239.656  19
  -5  -7 -10 1430.78 257.618  21
  -5  -7 -10 1489.04 223.768  17
  -5  -7 -10 1667.58 242.935  18
  -5  -7 -10 1161.69 224.528   9
  -5  -7  -9 10248.7 592.143  17
  -5  -7  -9 10511.1 579.351  15
  -5  -7  -9 10944.6 694.273   9
  -5  -7  -9 10512.4 614.198  18
  -5  -7  -9 10766.0 711.982  21
  -5  -7  -9 9811.36 608.367  19
  -5  -7  -9 10572.0 530.010  16
  -5  -7  -8 1240.64 173.608  16
  -5  -7  -8 1476.86 282.818  21
  -5  -7  -8 1011.82 188.847  19
  -5  -7  -8 1410.00 206.410  15
  -5  -7  -8 1201.85 207.690  10
  -5  -7  -8 1276.71 217.834  18
  -5  -7  -8 1363.71 224.533  17
  -5  -7  -7 19212.0 762.728  10
  -5  -7  -7 17822.2 815.520  17
  -5  -7  -7 18138.9 751.754  14
  -5  -7  -7 18402.7 803.503  15
  -5  -7  -7 18196.2 869.995  19
  -5  -7  -7 19038.7 906.635   9
  -5  -7  -7 17781.3 836.856  18
  -5  -7  -7 17875.7 951.245  21
  -5  -7  -6 3219.69 365.904   9
  -5  -7  -6 3342.77 294.071  14
  -5  -7  -6 3692.07 348.297  15
  -5  -7  -6 3315.47 350.654  18
  -5  -7  -6 3456.46 307.752  10
  -5  -7  -6 3097.48 328.367  17
  -5  -7  -5 861.187 211.568  21
  -5  -7  -5 776.417 169.994  15
  -5  -7  -5 989.786 214.706   9
  -5  -7  -5 798.488 132.363  14
  -5  -7  -5 805.862 173.000  17
  -5  -7  -5 772.675 178.368  18
  -5  -7  -4 3047.51 151.720  16
  -5  -7  -4 3623.73 435.945  21
  -5  -7  -4 3688.76 374.105  17
  -5  -7  -4 3559.43 377.240  18
  -5  -7  -4 3256.62 267.487  10
  -5  -7  -4 3824.30 370.066  15
  -5  -7  -4 3716.73 385.697   9
  -5  -7  -4 3390.58 182.001   5
  -5  -7  -4 3308.53 326.050  12
  -5  -7  -3 956.710 235.167  21
  -5  -7  -3 1323.06 214.453  15
  -5  -7  -3 1133.98 225.154   9
  -5  -7  -3 901.611 66.3192  16
  -5  -7  -3 1046.83 189.912  12
  -5  -7  -3 920.344 183.717  17
  -5  -7  -3 1233.76 222.432  18
  -5  -7  -2 268.171 97.5605  17
  -5  -7  -2 149.531 88.1143  15
  -5  -7  -2 117.061 73.2977  12
  -5  -7  -2 222.509 91.9517   9
  -5  -7  -2 209.268 89.9690  18
  -5  -7  -1 716.369 189.237  18
  -5  -7  -1 770.424 170.588  15
  -5  -7  -1 638.462 174.539  17
  -5  -7  -1 745.334 162.817  12
  -5  -7   0 497.765 149.824  17
  -5  -7   0 785.794 183.077  15
  -5  -7   0 852.883 173.704   7
  -5  -7   0 776.480 165.339  12
  -5  -7   0 487.185 175.176  21
  -5  -7   0 681.190 181.934  18
  -5  -7   1 1223.62 235.273  18
  -5  -7   1 764.878 239.978  21
  -5  -7   1 1161.09 213.463  12
  -5  -7   1 963.933 110.640  16
  -5  -7   1 1330.44 244.065  17
  -5  -7   1 1218.14 231.192  15
  -5  -7   1 1220.40 213.448   7
  -5  -7   2 1670.77 274.890  15
  -5  -7   2 1809.50 291.543  17
  -5  -7   2 1898.22 305.570  18
  -5  -7   2 1669.91 321.774  21
  -5  -7   2 2355.76 296.436   7
  -5  -7   2 2288.56 300.215  12
  -5  -7   3-179.049 152.422  21
  -5  -7   3 132.708 102.566  15
  -5  -7   3-143.285 107.980  17
  -5  -7   3-85.3880 93.1258   7
  -5  -7   3 5.69416 73.5765  18
  -5  -7   3 11.3927 59.3677  12
  -5  -7   4 1154.85 232.301  15
  -5  -7   4 1196.57 285.306  21
  -5  -7   4 1237.53 250.605  17
  -5  -7   4 1246.95 223.087   7
  -5  -7   4 1063.79 217.485  12
  -5  -7   4 1134.33 238.781  18
  -5  -7   5 2491.02 378.392  18
  -5  -7   5 2317.13 354.505  17
  -5  -7   5 2457.15 356.940  15
  -5  -7   5 2507.57 334.699   7
  -5  -7   5 2379.50 429.653  21
  -5  -7   5 2144.02 314.875  12
  -5  -7   6-11.7927 78.7951  17
  -5  -7   6 64.5579 88.2604  15
  -5  -7   6 22.5931 54.1535   7
  -5  -7   6 15.3102 59.7218  12
  -5  -7   6 71.3029 102.751  21
  -5  -7   6-2.42239 64.7419  18
  -5  -7   7 299.340 128.294  12
  -5  -7   7 141.460 74.2047  15
  -5  -7   7 310.475 141.559  17
  -5  -7   7 246.206 145.912  21
  -5  -7   7-35.3286 107.255  18
  -5  -7   7 368.106 142.213   7
  -5  -7   8-93.6050 105.536  21
  -5  -7   8 211.467 143.463  17
  -5  -7   8 49.2420 90.8774  12
  -5  -7   8 72.6436 63.7831  15
  -5  -7   8-29.2301 77.4633   7
  -5  -7   8 10.2226 68.0564  18
  -5  -7   9 31.9137 129.219  21
  -5  -7   9-61.0638 76.4516  17
  -5  -7   9 218.340 125.221  15
  -5  -7   9-51.9107 47.9262  12
  -5  -7   9 142.125 97.6602   7
  -5  -7   9 8.56252 63.0932  18
  -5  -7  10-87.2588 122.291  15
  -5  -7  10-109.885 111.856   7
  -5  -7  10 30.0535 77.4631  17
  -5  -7  10 93.2059 95.9862  12
  -5  -7  10 123.132 115.623  18
  -5  -7  11 280.697 156.761  17
  -5  -7  11-15.4271 79.9804  15
  -5  -7  11-63.5015 110.210  12
  -5  -7  11 38.2957 98.1105  18
  -5  -6 -18-308.164 203.618  16
  -5  -6 -17-56.0095 121.712  10
  -5  -6 -17 75.4705 118.348  16
  -5  -6 -17-22.2390 138.489  14
  -5  -6 -17 71.8753 105.289   9
  -5  -6 -16 126.097 124.622  16
  -5  -6 -16 19.6355 99.0533   9
  -5  -6 -16-44.2547 78.0666  10
  -5  -6 -16-142.288 138.007  14
  -5  -6 -15 2.72673 92.3053   9
  -5  -6 -15 64.3114 119.934  16
  -5  -6 -14 1351.81 272.525  16
  -5  -6 -14 1278.07 267.006   9
  -5  -6 -14 1178.94 242.153  10
  -5  -6 -13 1440.51 292.137   9
  -5  -6 -13 1361.38 254.653  10
  -5  -6 -13 1632.36 302.261  14
  -5  -6 -13 1840.00 307.178  16
  -5  -6 -12 70.2007 86.7298  10
  -5  -6 -12-16.9004 65.0010  17
  -5  -6 -12-47.6338 81.2404   9
  -5  -6 -12-36.2562 51.5097  19
  -5  -6 -12-3.36376 103.439  14
  -5  -6 -12 178.117 153.608  16
  -5  -6 -12 2.59753 83.8668  20
  -5  -6 -12-76.2501 100.186  21
  -5  -6 -12 43.1604 51.0872  18
  -5  -6 -11 77.4716 61.1077  21
  -5  -6 -11 73.1813 67.9134  17
  -5  -6 -11 158.328 60.2204  19
  -5  -6 -11 206.586 125.666   9
  -5  -6 -11 119.208 95.7629  14
  -5  -6 -11-67.1987 90.6830  20
  -5  -6 -11 151.171 73.9772  18
  -5  -6 -10 2134.10 305.454   9
  -5  -6 -10 1503.16 252.980  21
  -5  -6 -10 2129.70 289.842  14
  -5  -6 -10 2191.21 289.531  10
  -5  -6 -10 1837.05 250.997  18
  -5  -6 -10 1959.96 267.217  19
  -5  -6 -10 2104.34 258.589  17
  -5  -6  -9 315.623 102.918  17
  -5  -6  -9 646.816 168.143  14
  -5  -6  -9 426.410 128.441  15
  -5  -6  -9 287.803 100.615  19
  -5  -6  -9 593.991 170.123  10
  -5  -6  -9 337.657 81.2592   8
  -5  -6  -9 434.803 130.072  16
  -5  -6  -9 334.248 117.197   9
  -5  -6  -8 3860.40 360.939  17
  -5  -6  -8 4184.49 405.008   9
  -5  -6  -8 3946.37 360.785  10
  -5  -6  -8 3637.00 333.360  15
  -5  -6  -8 3960.41 316.594  16
  -5  -6  -8 3867.76 369.233  18
  -5  -6  -8 3398.99 351.384  19
  -5  -6  -8 3578.42 342.407  14
  -5  -6  -8 3929.61 426.757  21
  -5  -6  -7 87.6706 104.329  17
  -5  -6  -7 34.4828 61.4594  15
  -5  -6  -7-123.310 105.946  14
  -5  -6  -7-21.9173 57.2210  16
  -5  -6  -7 154.616 91.2395  19
  -5  -6  -7 131.631 101.690  18
  -5  -6  -7-24.9629 114.478  21
  -5  -6  -6 635.624 156.075  19
  -5  -6  -6 804.951 164.710  17
  -5  -6  -6 651.926 115.402  14
  -5  -6  -6 783.369 150.920  10
  -5  -6  -6 889.253 132.759  16
  -5  -6  -6 863.241 202.992  21
  -5  -6  -6 648.289 94.6479   6
  -5  -6  -6 767.051 151.205  15
  -5  -6  -6 871.236 165.913  18
  -5  -6  -5 5223.15 294.700  16
  -5  -6  -5 4846.35 406.738  17
  -5  -6  -5 5214.79 193.719   5
  -5  -6  -5 4950.96 329.983  14
  -5  -6  -5 4818.46 391.522  15
  -5  -6  -5 4843.10 414.792  18
  -5  -6  -5 5241.15 450.158  19
  -5  -6  -5 5177.47 491.298  21
  -5  -6  -4 358.514 63.0940   5
  -5  -6  -4 470.568 137.054  17
  -5  -6  -4 309.554 77.6993  16
  -5  -6  -4 344.657 112.597  15
  -5  -6  -4 632.682 156.166   9
  -5  -6  -4 360.534 91.0447  14
  -5  -6  -4 325.764 106.961  18
  -5  -6  -3 335.363 102.804  17
  -5  -6  -3 335.529 107.037  15
  -5  -6  -3 358.920 120.981   9
  -5  -6  -3 321.972 80.4115  14
  -5  -6  -3 338.532 62.0242   5
  -5  -6  -3 344.158 126.667  21
  -5  -6  -3 391.894 133.613  18
  -5  -6  -2 99.9286 95.7606  21
  -5  -6  -2 29.2723 79.6722  17
  -5  -6  -2 12.5715 55.3082  15
  -5  -6  -2 103.680 87.9610   9
  -5  -6  -2 18.3507 50.6221  12
  -5  -6  -2-0.12265 49.0872  18
  -5  -6  -1 1560.78 243.168  17
  -5  -6  -1 1665.23 296.241  21
  -5  -6  -1 1656.06 246.970  15
  -5  -6  -1 1630.44 263.103  18
  -5  -6  -1 1715.92 241.134  12
  -5  -6   0 1454.26 293.994  21
  -5  -6   0 1387.11 232.498  15
  -5  -6   0 1533.11 226.105   7
  -5  -6   0 1425.83 235.142  17
  -5  -6   0 1444.60 222.809  12
  -5  -6   0 1401.95 248.461  18
  -5  -6   1 97.4816 84.1552  17
  -5  -6   1 11.0580 27.7920  16
  -5  -6   1 131.012 88.6214  15
  -5  -6   1 126.090 76.0276  12
  -5  -6   1 17.3328 62.2067   7
  -5  -6   1 56.8405 72.9264  18
  -5  -6   2 2078.38 202.449  16
  -5  -6   2 1938.69 274.356  15
  -5  -6   2 2329.62 283.558   7
  -5  -6   2 2012.47 275.225  12
  -5  -6   2 2079.88 291.466  17
  -5  -6   2 2012.51 300.915  18
  -5  -6   3 933.179 181.328   7
  -5  -6   3 926.401 200.522  17
  -5  -6   3 1009.40 211.855  15
  -5  -6   3 1063.24 212.177  18
  -5  -6   3 1049.60 203.356  12
  -5  -6   4 349.071 113.681  12
  -5  -6   4 466.246 140.431   7
  -5  -6   4 293.803 99.1531  15
  -5  -6   4 343.511 132.785  17
  -5  -6   4 267.779 110.025  18
  -5  -6   5 243.166 116.311  12
  -5  -6   5 274.367 111.723  15
  -5  -6   5 281.478 124.285  17
  -5  -6   5 234.192 114.600  18
  -5  -6   5 363.769 115.782   7
  -5  -6   6 1208.72 254.781  18
  -5  -6   6 1101.86 230.887  17
  -5  -6   6 1262.36 243.650  15
  -5  -6   6 1358.15 247.488   7
  -5  -6   6 1144.30 225.494  12
  -5  -6   7 14.5387 65.3253  17
  -5  -6   7 146.911 92.3800  15
  -5  -6   7 230.025 121.147   7
  -5  -6   7 183.987 104.408  18
  -5  -6   7 108.390 86.6277  12
  -5  -6   8 21.6540 79.6697  15
  -5  -6   8-16.6277 82.0036  17
  -5  -6   8 104.140 102.009  12
  -5  -6   8-27.0266 87.2166  18
  -5  -6   8-15.2155 71.0163   7
  -5  -6   9 72.0102 78.2240  17
  -5  -6   9 38.4692 82.6739  15
  -5  -6   9 96.1783 117.243  12
  -5  -6   9 196.407 142.089   7
  -5  -6   9 183.325 121.399  18
  -5  -6  10 99.1805 104.886  17
  -5  -6  10 14.4365 73.2310  15
  -5  -6  10 275.078 160.867   7
  -5  -6  10-6.65609 58.3858  12
  -5  -6  10 42.2647 78.7779  21
  -5  -6  10 14.8889 88.7442  18
  -5  -6  11 120.252 119.390  17
  -5  -6  11-4.77697 113.715  21
  -5  -6  11 138.811 81.9930  12
  -5  -6  11 137.180 72.7558   7
  -5  -6  11 180.846 86.4236  15
  -5  -6  11 241.438 120.982  18
  -5  -5 -18-46.4730 101.141  10
  -5  -5 -18-28.9242 95.8312  16
  -5  -5 -17-107.697 118.673  10
  -5  -5 -17-111.077 109.531   9
  -5  -5 -17-8.04139 97.0058  16
  -5  -5 -16 190.755 147.577  14
  -5  -5 -16 43.5950 88.5417   9
  -5  -5 -16 368.673 158.524  16
  -5  -5 -15-19.7616 91.5360  10
  -5  -5 -15 32.0843 70.3897   9
  -5  -5 -15 153.165 110.157  14
  -5  -5 -15 37.1969 89.2394  16
  -5  -5 -14 2398.10 360.675  16
  -5  -5 -14 2472.69 357.532   9
  -5  -5 -14 1807.06 303.935  10
  -5  -5 -14 1796.72 308.418  14
  -5  -5 -13 848.935 162.542  17
  -5  -5 -13 618.720 136.634  19
  -5  -5 -13 808.988 191.548   9
  -5  -5 -13 904.698 183.472  20
  -5  -5 -13 800.308 176.332  14
  -5  -5 -13 920.986 168.290  18
  -5  -5 -12 1685.04 231.290  18
  -5  -5 -12 1535.21 265.283   9
  -5  -5 -12 1607.12 275.920  14
  -5  -5 -12 1730.91 238.910  17
  -5  -5 -12 1562.12 259.107  10
  -5  -5 -11 2699.39 322.809  16
  -5  -5 -11 2731.71 319.526  20
  -5  -5 -11 2616.64 300.790  19
  -5  -5 -11 2907.36 353.082   9
  -5  -5 -11 3000.07 311.202  17
  -5  -5 -11 2439.71 321.971  14
  -5  -5 -11 2871.32 349.545  21
  -5  -5 -11 3310.92 367.584  10
  -5  -5 -11 2926.25 315.343  18
  -5  -5 -10 1020.13 178.601  17
  -5  -5 -10 1431.39 240.175  14
  -5  -5 -10 1037.62 223.812   9
  -5  -5 -10 1234.95 248.313  21
  -5  -5 -10 1539.20 253.032  10
  -5  -5 -10 970.601 202.243  16
  -5  -5 -10 1105.39 222.699  20
  -5  -5 -10 1164.36 209.496  19
  -5  -5 -10 1127.44 195.436  18
  -5  -5  -9 12416.1 426.084   8
  -5  -5  -9 13358.8 722.499   9
  -5  -5  -9 13129.3 675.646  18
  -5  -5  -9 12342.7 748.806  21
  -5  -5  -9 13652.2 702.140  14
  -5  -5  -9 13393.5 702.732  19
  -5  -5  -9 13075.6 650.876  16
  -5  -5  -9 13568.5 670.677  17
  -5  -5  -8 1325.69 231.683  10
  -5  -5  -8 1074.18 189.401  17
  -5  -5  -8 1339.20 209.952  16
  -5  -5  -8 1017.70 192.637   9
  -5  -5  -8 920.524 173.322  15
  -5  -5  -8 1142.88 209.983  14
  -5  -5  -8 1040.34 195.544  19
  -5  -5  -7-20.5213 45.2502  17
  -5  -5  -7 43.0640 87.7759  19
  -5  -5  -7 99.3765 68.1988  21
  -5  -5  -7 146.125 90.8095  16
  -5  -5  -7-8.73043 63.0782  14
  -5  -5  -7 33.9865 39.8544   8
  -5  -5  -7 15.0482 49.1847  15
  -5  -5  -7 106.558 85.2522   9
  -5  -5  -7 13.0006 63.4219  18
  -5  -5  -6 780.413 191.540  21
  -5  -5  -6 944.191 185.576  17
  -5  -5  -6 1081.21 182.835  15
  -5  -5  -6 1233.12 192.210   9
  -5  -5  -6 1045.32 85.4480   5
  -5  -5  -6 936.467 171.601  14
  -5  -5  -6 822.763 100.795   6
  -5  -5  -6 575.522 133.164  19
  -5  -5  -6 1075.70 195.551  18
  -5  -5  -5 7544.51 335.140   6
  -5  -5  -5 7851.53 506.975  17
  -5  -5  -5 8030.08 601.559  21
  -5  -5  -5 8186.41 276.762   5
  -5  -5  -5 8426.41 517.034   9
  -5  -5  -5 7475.77 413.441  14
  -5  -5  -5 8311.24 551.222  19
  -5  -5  -5 7536.18 477.968  15
  -5  -5  -5 7702.61 513.376  18
  -5  -5  -4 1198.21 190.007  17
  -5  -5  -4 967.002 140.713  14
  -5  -5  -4 996.141 174.506  15
  -5  -5  -4 870.076 157.146   9
  -5  -5  -4 1011.46 100.391   5
  -5  -5  -4 1060.49 208.241  21
  -5  -5  -4 1081.03 192.502  19
  -5  -5  -4 907.201 179.859  18
  -5  -5  -3 417.989 121.621  15
  -5  -5  -3 498.414 138.160   9
  -5  -5  -3 472.627 154.522  21
  -5  -5  -3 263.648 72.0042  14
  -5  -5  -3 367.486 119.954  19
  -5  -5  -3 329.388 66.8329   5
  -5  -5  -3 244.199 88.7294  17
  -5  -5  -3 291.915 116.845  18
  -5  -5  -2 1459.57 220.069  17
  -5  -5  -2 1355.85 140.419  14
  -5  -5  -2 1843.76 241.771  15
  -5  -5  -2 1296.53 194.057   9
  -5  -5  -2 1480.29 142.330   5
  -5  -5  -2 1199.61 206.491  18
  -5  -5  -1 2922.99 338.353  18
  -5  -5  -1 3026.38 385.486  21
  -5  -5  -1 2902.86 314.590  15
  -5  -5  -1 2976.08 178.847  14
  -5  -5  -1 3209.45 222.634   5
  -5  -5  -1 3419.52 316.230   7
  -5  -5  -1 2755.28 318.915  17
  -5  -5   0 295.761 147.093  17
  -5  -5   0 182.966 43.8890  14
  -5  -5   0 180.444 81.2136   7
  -5  -5   0 112.589 75.4802  12
  -5  -5   0 284.450 165.127  21
  -5  -5   0 82.8505 82.8537  18
  -5  -5   0 158.457 76.2175  15
  -5  -5   1 8060.50 540.925  15
  -5  -5   1 8051.42 567.030  18
  -5  -5   1 7923.37 647.813  21
  -5  -5   1 8009.42 560.448  17
  -5  -5   1 8622.10 521.316   7
  -5  -5   1 8362.50 531.592  12
  -5  -5   1 7726.13 400.579  16
  -5  -5   2 4419.65 373.723   7
  -5  -5   2 3931.46 372.340  12
  -5  -5   2 3817.77 456.154  21
  -5  -5   2 4248.23 413.016  17
  -5  -5   2 4100.19 393.784  15
  -5  -5   2 4137.09 418.897  18
  -5  -5   3 3493.38 448.598  21
  -5  -5   3 3618.17 377.297  15
  -5  -5   3 3369.25 343.430   7
  -5  -5   3 3742.94 394.316  18
  -5  -5   3 3386.43 379.358  17
  -5  -5   3 3342.16 341.007  12
  -5  -5   4 246.223 99.9178   7
  -5  -5   4 194.530 120.077  15
  -5  -5   4 183.675 111.890  12
  -5  -5   4 416.743 180.387  21
  -5  -5   4 255.886 131.791  17
  -5  -5   4 260.686 120.476  18
  -5  -5   5 1231.72 227.641  15
  -5  -5   5 1516.88 260.453  17
  -5  -5   5 989.903 233.704  21
  -5  -5   5 1205.94 216.277  12
  -5  -5   5 1186.56 231.499  18
  -5  -5   5 1697.61 259.177   7
  -5  -5   6 98.7532 55.0705  17
  -5  -5   6 67.7544 58.7291  15
  -5  -5   6 281.014 117.931  18
  -5  -5   6-51.4680 130.351  21
  -5  -5   6 84.2407 48.7810  12
  -5  -5   6 71.7499 63.3628   7
  -5  -5   7 367.681 137.176  17
  -5  -5   7 581.308 166.450  15
  -5  -5   7 514.095 190.908  21
  -5  -5   7 540.113 152.490  12
  -5  -5   7 547.695 161.336   7
  -5  -5   7 357.620 105.246  18
  -5  -5   8 852.945 243.649  21
  -5  -5   8 1264.34 250.023  15
  -5  -5   8 1127.56 234.643  17
  -5  -5   8 1270.26 234.321  12
  -5  -5   8 1004.97 232.903  18
  -5  -5   8 1506.21 280.827   7
  -5  -5   9 588.532 233.053  21
  -5  -5   9 451.232 170.560  18
  -5  -5   9 358.825 128.651  15
  -5  -5   9 345.082 136.095  17
  -5  -5   9 403.025 144.123  12
  -5  -5   9 268.473 112.096   7
  -5  -5  10 694.039 225.777  21
  -5  -5  10 640.671 191.779  17
  -5  -5  10 845.369 217.305  15
  -5  -5  10 1214.23 259.001   7
  -5  -5  10 1057.44 227.522  12
  -5  -5  10 1299.87 274.539  18
  -5  -5  11 138.442 120.868   7
  -5  -5  11 107.971 78.4705  15
  -5  -5  11 329.085 134.097  12
  -5  -5  11 523.694 233.623  21
  -5  -5  11 234.781 150.491  18
  -5  -5  11 271.348 155.378  17
  -5  -5  12-65.3829 75.7226   7
  -5  -4 -18 138.542 125.457   4
  -5  -4 -18 212.949 156.030  16
  -5  -4 -18 4.18694 105.746  14
  -5  -4 -18-35.8200 97.0370  10
  -5  -4 -17 1.73265 114.370  14
  -5  -4 -17 68.8265 141.551  16
  -5  -4 -17 198.899 111.175   4
  -5  -4 -16 80.5992 99.6049   9
  -5  -4 -16 51.8035 102.888  10
  -5  -4 -16 240.487 111.151   4
  -5  -4 -16 176.999 115.219  14
  -5  -4 -15 1940.11 296.966   4
  -5  -4 -15 1645.39 305.060   9
  -5  -4 -15 1693.99 313.132  14
  -5  -4 -15 1723.87 311.412  10
  -5  -4 -14 36.4216 94.8154   9
  -5  -4 -14-23.3005 94.4870   4
  -5  -4 -14 3.75479 91.9992  14
  -5  -4 -13 55.7172 75.5699   4
  -5  -4 -13 171.064 97.6694  19
  -5  -4 -13 239.296 135.794  10
  -5  -4 -13-16.0385 85.0211   9
  -5  -4 -13 196.416 153.448  14
  -5  -4 -13 214.988 109.822  20
  -5  -4 -13 169.903 93.3506  17
  -5  -4 -13 246.761 111.796  18
  -5  -4 -12 77.1482 61.5696  17
  -5  -4 -12 86.2454 99.4980   9
  -5  -4 -12 158.957 92.0952   4
  -5  -4 -12 411.726 181.280  16
  -5  -4 -12 244.049 187.488  14
  -5  -4 -12 91.3067 62.4884  10
  -5  -4 -12 102.000 106.390  20
  -5  -4 -12 67.2112 83.1362  19
  -5  -4 -12 154.411 90.5416  18
  -5  -4 -11 383.159 120.674   4
  -5  -4 -11 279.957 92.0372  17
  -5  -4 -11 257.362 145.451  16
  -5  -4 -11 312.703 110.925  18
  -5  -4 -11 458.778 144.737   9
  -5  -4 -11 281.158 127.052  14
  -5  -4 -11 204.419 95.2801  10
  -5  -4 -10 124.792 70.0230  18
  -5  -4 -10 191.215 72.2487  21
  -5  -4 -10 435.160 132.415   4
  -5  -4 -10 237.198 111.837  17
  -5  -4 -10 183.821 89.2612  20
  -5  -4 -10 281.929 155.610   9
  -5  -4 -10 168.237 73.7440  19
  -5  -4  -9 975.165 187.223  16
  -5  -4  -9 1051.01 206.070  10
  -5  -4  -9 1024.67 161.569   4
  -5  -4  -9 899.374 170.920  17
  -5  -4  -9 1156.04 215.605   9
  -5  -4  -9 882.019 205.773  21
  -5  -4  -9 887.745 81.2921   8
  -5  -4  -9 1208.39 209.706  19
  -5  -4  -9 1002.65 209.812  20
  -5  -4  -9 751.277 163.334  18
  -5  -4  -9 740.032 173.020  14
  -5  -4  -8 366.372 111.425   4
  -5  -4  -8 311.878 115.667  17
  -5  -4  -8 385.359 127.060  16
  -5  -4  -8 412.251 152.528  14
  -5  -4  -8 214.818 54.3547  20
  -5  -4  -8 350.946 108.004   9
  -5  -4  -8 314.582 60.3517   8
  -5  -4  -8 360.482 142.924  21
  -5  -4  -8 226.157 115.632  19
  -5  -4  -8 156.537 69.1366  18
  -5  -4  -8 278.861 47.2072   6
  -5  -4  -7 423.858 124.364  17
  -5  -4  -7 599.714 75.1164   6
  -5  -4  -7 697.175 109.641   4
  -5  -4  -7 645.519 154.589  14
  -5  -4  -7 631.035 150.074  19
  -5  -4  -7 558.653 133.461   9
  -5  -4  -7 377.898 109.838  18
  -5  -4  -7 514.350 163.848  21
  -5  -4  -7 465.213 112.283  16
  -5  -4  -6 5225.39 394.194  15
  -5  -4  -6 5726.42 249.224   5
  -5  -4  -6 5100.93 289.122   8
  -5  -4  -6 6016.90 404.331  14
  -5  -4  -6 5194.63 250.799   6
  -5  -4  -6 5102.29 407.930  17
  -5  -4  -6 5418.49 441.081  19
  -5  -4  -6 5483.10 296.996   4
  -5  -4  -5 1289.56 198.931  17
  -5  -4  -5 1325.30 192.986  15
  -5  -4  -5 1285.84 205.177   9
  -5  -4  -5 1374.95 186.669  14
  -5  -4  -5 1497.13 231.706  19
  -5  -4  -5 1247.47 241.991  21
  -5  -4  -5 1558.44 229.538  18
  -5  -4  -5 1445.56 141.257   6
  -5  -4  -4 2159.87 257.805  17
  -5  -4  -4 1839.80 148.777   5
  -5  -4  -4 1911.61 209.874  14
  -5  -4  -4 2067.11 260.699  18
  -5  -4  -4 2260.35 280.454  19
  -5  -4  -4 1971.09 236.296  15
  -5  -4  -4 1755.23 272.316  21
  -5  -4  -3 892.787 171.694  17
  -5  -4  -3 1067.65 177.633  15
  -5  -4  -3 957.665 185.301  19
  -5  -4  -3 765.871 136.691   9
  -5  -4  -3 743.493 111.565  14
  -5  -4  -3 997.758 184.146  18
  -5  -4  -3 837.751 100.681   5
  -5  -4  -3 814.923 199.426  21
  -5  -4  -2 3224.58 213.220   5
  -5  -4  -2 3305.76 298.381   9
  -5  -4  -2 3068.80 225.414  14
  -5  -4  -2 2877.75 315.525  18
  -5  -4  -2 3560.49 323.004  15
  -5  -4  -2 3009.30 329.525  19
  -5  -4  -2 2712.18 215.002  11
  -5  -4  -2 3152.52 317.480  17
[truncated: 983,613 more chars]
